# Supplementary material for: FMNL2 regulates gliovascular interactions and is associated with vascular risk factors and cerebrovascular pathology in Alzheimer’s disease
Source: Acta Neuropathol. 2022 May 24;144(1):59–79. doi: 10.1007/s00401-022-02431-6 (PMC9217776; doi:10.1007/s00401-022-02431-6)
Supplement: Supplementary file 2 — Supplementary file2 (XLSX 566 KB) [file 401_2022_2431_MOESM2_ESM.xlsx]

## Sheet: Table S1
Table S1. Variance explained by the first four principal components and contributions of the risk factors to each component.
Cohort	PC	Eigenvalue	Proportion of variance	Cumulative proportion of variance	Squared loadings
					Hypertension	Diabetes	Heart	BMI
ROSMAP	1	1.38	34.56	34.56	0.438	0.441	0.107	0.397
	2	0.99	24.82	59.37	0.001	6.35 x10-5	0.804	0.188
	3	0.83	20.81	80.18	0.427	0.404	4.03 x10-4	0.001
	4	0.79	19.82	100	0.134	0.155	0.09	0.414
WHICAP African-Americans	1	1.39	34.65	34.65	0.495	0.391	0.244	0.256
	2	0.99	24.87	59.52	0.028	0.059	0.511	0.397
	3	0.84	21.09	80.61	0.004	0.485	0.054	0.301
	4	0.78	19.39	100	0.473	0.065	0.191	0.047
WHICAP Whites	1	1.44	35.94	35.94	0.511	0.279	0.376	0.271
	2	0.99	24.81	60.76	0.067	0.177	0.353	0.395
	3	0.87	21.86	82.62	0.101	0.525	0.022	0.226
	4	0.7	17.38	100	0.321	0.018	0.248	0.108
Caribbean Hispanics	1	1.54	38.56	38.56	0.451	0.391	0.361	0.339
	2	0.87	21.82	60.37	0.056	0.101	0.386	0.329
	3	0.82	20.59	80.96	0.039	0.368	0.087	0.33
	4	0.76	19.04	100	0.453	0.14	0.166	0.002
NACC	1	1.44	35.88	35.88	0.497	0.341	0.263	0.334
	2	1	24.98	60.86	0.058	0.164	0.51	0.268
	3	0.83	20.68	81.54	0.049	0.495	0.009	0.275
	4	0.74	18.46	100	0.396	3.36e-06	0.218	0.124

## Sheet: Table S2
Table S2. Top Gene x CVRF interactions (p<0.05) associated with LOAD, related to Table 2 and Supplementary Figure 4.
		ROSMAP	WHICAP African-Americans	WHICAP Whites	Caribbean Hispanics	NACC	Meta-analysis
Gene	Chr	p	p	p	p	p	n	p	FDR	Direction
FMNL2	2	0.00109989	0.188811	0.037962	0.00889911	0.011988	14669	6.59e-07	0.0121531	.....
LOC401357	7	0.171828	0.361638	0.01998	0.00079992	0.00599401	14669	1.13e-06	0.0121531	.....
AMMECR1L	2	0.94006	0.0729271	0.043956	0.00459954	0.00129987	14669	2.43e-06	0.0174231	.....
CFAP99	4	0.549451	0.937063	0.423576	0.000409996	0.00219978	14669	1.27e-05	0.0682943	.....
SLC22A14	3	0.293706	0.424575	0.306693	0.292707	4.9e-05	14669	1.81e-05	0.070266	.....
PRG3	11	0.386613	0.0899101	0.011988	0.204795	0.00149985	14669	1.96e-05	0.070266	.....
PTPRF	1	0.0559441	0.563437	0.532468	0.659341	3.1e-05	14669	2.84e-05	0.0872691	.....
PLA2G4E	15	0.253746	0.893107	0.218781	0.509491	3.2e-05	14669	4.55e-05	0.094644	.....
ACACB	12	NA	0.183816	0.134865	0.037962	0.00359964	13245	4.98e-05	0.094644	?....
LINC00353	13	0.0039996	0.26973	0.266733	0.105894	0.0140986	14669	5.29e-05	0.094644	.....
IGFN1	1	0.427572	0.631369	0.407592	0.00589941	0.00389961	14669	5.58e-05	0.094644	.....
LOC100129345	14	0.0879121	0.789211	0.0919081	0.0140986	0.013986	14669	6.19e-05	0.094644	.....
TPR	1	NA	0.12987	0.572428	0.608392	4.1e-05	13245	6.21e-05	0.094644	?....
LANCL2	7	0.13986	0.300699	0.155844	NA	0.0009999	11265	6.47e-05	0.094644	...?.
HOXB4	17	0.0989011	0.026973	0.333666	0.214785	0.0049995	14669	6.6e-05	0.094644	.....
EP400	12	0.837163	0.0869131	0.0559441	NA	0.000799992	11265	8.48e-05	0.105718	...?.
FAM195B	17	0.355644	NA	0.00699301	0.0609391	0.00899101	13691	9.49e-05	0.105718	.?...
RFC2	7	0.0559441	NA	0.0819181	0.0689311	0.010989	13691	9.52e-05	0.105718	.?...
HOXB3	17	0.00899101	0.233766	0.303696	0.0789211	0.022977	14669	9.78e-05	0.105718	.....
SPPL2C	17	0.118881	0.0769231	0.969031	0.00409959	0.037962	14669	0.0001096	0.105718	.....
CD83	6	0.0739261	0.211788	0.351648	NA	0.0019998	11265	0.0001109	0.105718	...?.
POLR2D	2	0.98002	0.326673	0.769231	0.00389961	0.00379962	14669	0.0001129	0.105718	.....
FLJ31104	5	0.410589	0.629371	0.040959	NA	0.000699993	11265	0.0001157	0.105718	...?.
CDK8	13	0.517483	0.0749251	0.643357	0.147852	0.00129987	14669	0.0001196	0.105718	.....
NNMT	11	0.352647	0.00729927	0.0739261	0.235764	0.0122988	14669	0.000126	0.105718	.....
FABP2	4	0.034965	0.168831	0.228771	0.0759241	0.023976	14669	0.0001305	0.105718	.....
RAMP3	7	0.557443	0.12987	0.120879	0.038961	0.010989	14669	0.0001327	0.105718	.....
ARHGAP40	20	0.462537	0.138861	0.172827	0.346653	0.00111999	14669	0.0001442	0.109947	.....
PABPC4L	4	0.033966	0.31968	0.919081	0.0839161	0.00629937	14669	0.0001485	0.109947	.....
DLK2	6	0.633367	0.022977	0.562438	0.015984	0.017982	14669	0.0001541	0.109947	.....
DAP3	1	0.147852	0.0749251	0.971029	4.5e-05	0.234765	14669	0.0001678	0.109947	.....
FAM193A	4	0.133866	0.508492	0.401598	0.0949051	0.00429957	14669	0.0001737	0.109947	.....
CLEC6A	12	0.015984	0.599401	0.010989	0.772228	0.00419958	14669	0.0001741	0.109947	.....
CALM3	19	0.241758	0.480519	0.0839161	0.147852	0.00479952	14669	0.0001807	0.109947	.....
WBP2NL	22	0.147852	0.000225	0.549451	0.21978	0.02997	14669	0.000182	0.109947	.....
SRRD	22	0.215784	0.135864	0.323676	0.611389	0.000819992	14669	0.0001945	0.109947	.....
C2orf27A	2	0.976024	0.282717	0.36963	0.0689311	0.00149985	14669	0.0001951	0.109947	.....
LINC01291	2	0.108891	0.446553	0.407592	0.036963	0.013986	14669	0.0002018	0.109947	.....
LRSAM1	9	0.00719928	0.891109	0.761239	NA	0.00179982	11265	0.0002058	0.109947	...?.
RALGPS1	9	0.541459	0.236763	0.712288	NA	0.000339997	11265	0.0002255	0.109947	...?.
ARHGDIA	17	0.607393	NA	0.110889	NA	0.00059994	10287	0.0002349	0.109947	.?.?.
SELENBP1	1	0.256743	0.675325	0.142857	0.104895	0.00489951	14669	0.0002379	0.109947	.....
KATNBL1P6	6	NA	0.698302	0.022977	0.648352	0.000409996	13245	0.0002511	0.109947	?....
C10orf82	10	0.042957	0.773227	0.146853	0.10989	0.012987	14669	0.0002517	0.109947	.....
MAPRE2	18	0.141858	0.595405	0.568432	0.383616	0.000719993	14669	0.000261	0.109947	.....
RAB3A	19	0.0919081	0.038961	0.42957	0.112887	0.026973	14669	0.0002655	0.109947	.....
KCNAB1	3	0.00171998	0.244755	0.977023	0.010989	0.123876	14669	0.0002662	0.109947	.....
MYCT1	6	NA	0.28971	0.014985	0.641359	0.00135999	13245	0.0002816	0.109947	?....
S100A1	1	0.038961	NA	0.724276	0.623377	0.000579994	13691	0.0002825	0.109947	.?...
SNX24	5	0.334665	0.338661	0.470529	NA	0.00089991	11265	0.0002909	0.109947	...?.
TSPO	22	0.228771	0.207792	0.661339	0.302697	0.00169983	14669	0.0002929	0.109947	.....
TMEM41B	11	0.2997	0.364635	0.312687	NA	0.00132999	11265	0.0002946	0.109947	...?.
MIR9-3HG	15	0.542458	0.112887	0.393606	0.00939906	0.034965	14669	0.0003013	0.109947	.....
TOX4	14	0.123876	0.857143	0.709291	0.00619938	0.023976	14669	0.0003151	0.109947	.....
LINC01550	14	0.24975	0.304695	0.043956	0.048951	0.036963	14669	0.0003193	0.109947	.....
TXNDC8	9	0.042957	0.304695	0.675325	9.49999e-05	0.334665	14669	0.000331	0.109947	.....
ZNF876P	4	0.984016	0.114885	0.384615	0.00709929	0.023976	14669	0.0003332	0.109947	.....
SCARA3	8	0.5005	0.0569431	0.312687	0.176823	0.00709929	14669	0.0003372	0.109947	.....
APOA5	11	0.260739	0.213786	0.928072	0.272727	0.00139986	14669	0.0003403	0.109947	.....
PMP22	17	0.031968	0.241758	0.408591	0.645355	0.00309969	14669	0.0003474	0.109947	.....
LRRC3C	17	0.395604	0.682318	0.277722	0.0799201	0.00449955	14669	0.0003504	0.109947	.....
RNF222	17	0.59041	0.156843	0.338661	0.101898	0.00619938	14669	0.0003509	0.109947	.....
TXN	9	0.0949051	0.358641	0.79021	2.5e-05	0.328671	14669	0.000352	0.109947	.....
UBXN6	19	0.811189	0.15984	0.364635	0.00729927	0.027972	14669	0.0003539	0.109947	.....
LINC01019	5	0.327672	0.013986	0.038961	0.261738	0.030969	14669	0.0003544	0.109947	.....
SLC38A6	14	0.400599	0.61039	0.0629371	0.215784	0.00389961	14669	0.0003561	0.109947	.....
IL6ST	5	0.123876	0.877123	0.0909091	NA	0.00289971	11265	0.0003584	0.109947	...?.
METTL3	14	0.0979021	0.314685	0.994006	0.0859141	0.00809919	14669	0.000369	0.109947	.....
LINC01036	1	0.372627	0.040959	NA	0.021978	0.036963	13818	0.0003773	0.109947	..?..
TTPAL	20	0.123876	0.00459954	0.37962	0.015984	0.188811	14669	0.0003787	0.109947	.....
ZNF766	19	0.145854	0.942058	0.666334	0.010989	0.017982	14669	0.0003862	0.109947	.....
ASPHD2	22	0.545455	0.260739	0.0909091	0.637363	0.0009999	14669	0.0003928	0.109947	.....
C1orf21	1	0.323676	0.0869131	0.290709	0.016983	0.0599401	14669	0.0003938	0.109947	.....
MYO15B	17	0.172827	0.161838	0.00379962	0.27972	0.037962	14669	0.000404	0.109947	.....
KDM4A	1	0.037962	0.943057	0.284715	0.622378	0.00129987	14669	0.0004051	0.109947	.....
BLACAT1	1	0.166833	0.0619381	0.248751	0.0999001	0.035964	14669	0.0004106	0.109947	.....
KCTD16	5	0.00799201	0.671329	0.401598	0.016983	0.0929071	14669	0.0004161	0.109947	.....
PHOX2B	4	0.314685	0.799201	0.43956	0.1998	0.00149985	14669	0.0004171	0.109947	.....
MGAT4C	12	0.521479	0.0799201	0.56044	NA	0.00189981	11265	0.0004269	0.109947	...?.
C11orf40	11	0.010299	0.596404	0.0859141	0.115884	0.0559441	14669	0.0004318	0.109947	.....
SLC13A2	17	0.330669	0.531469	0.527473	0.0729271	0.00579942	14669	0.0004321	0.109947	.....
GPR37L1	1	0.483516	0.234765	0.116883	0.584416	0.00149985	14669	0.0004439	0.109947	.....
SLC2A8	9	0.00409959	0.927073	0.916084	NA	0.00389961	11265	0.0004473	0.109947	...?.
ADCY6	12	0.752248	0.371628	0.968032	0.00999001	0.00899101	14669	0.0004475	0.109947	.....
PTPN7	1	0.0629371	0.646354	0.41958	0.62038	0.00129987	14669	0.0004521	0.109947	.....
KCNJ5	11	0.689311	0.354645	0.131868	NA	0.00149985	11265	0.0004542	0.109947	...?.
FLJ33581	20	0.156843	0.948052	0.363636	0.536464	0.000619994	14669	0.0004582	0.109947	.....
ZNF732	4	0.861139	0.0929071	0.587413	0.010989	0.024975	14669	0.0004638	0.109947	.....
ZNF429	19	0.131868	0.554446	0.488511	0.145854	0.00659934	14669	0.0004704	0.109947	.....
ADGRL3-AS1	4	0.13986	0.282717	0.25974	0.727273	0.00169983	14669	0.0004722	0.109947	.....
TCF21	6	0.024975	0.0549451	0.827173	NA	0.013986	11265	0.0004737	0.109947	...?.
LOC101929231	2	NA	0.190809	0.631369	0.000759992	0.0919081	13245	0.0004743	0.109947	?....
TP53BP1	15	0.12987	0.203796	0.387612	0.262737	0.00849915	14669	0.0004786	0.109947	.....
MS4A12	11	0.131868	0.188811	0.281718	0.0659341	0.037962	14669	0.0004874	0.109947	.....
ZNF593	1	0.545455	0.110889	0.025974	0.026973	0.0819181	14669	0.0004875	0.109947	.....
GNPTG	16	0.3996	0.0659341	0.468531	0.0539461	0.025974	14669	0.0004907	0.109947	.....
LINC01551	14	0.201798	0.625375	0.374625	0.012987	0.036963	14669	0.0005089	0.111808	.....
P4HB	17	0.335664	NA	0.0929071	0.297702	0.00359964	13691	0.0005094	0.111808	.?...
RBFOX2	22	0.831169	0.045954	0.128871	0.014985	0.0679321	14669	0.0005233	0.113087	.....
CYP26B1	2	0.0649351	0.86014	0.627373	0.011988	0.03996	14669	0.0005284	0.113087	.....
PTPRJ	11	0.432567	0.20979	0.498501	0.032967	0.020979	14669	0.000531	0.113087	.....
RAP1GDS1	4	0.00349965	0.127872	0.460539	0.686314	0.015984	14669	0.0005487	0.114827	.....
DUBR	3	0.123876	0.431568	0.141858	0.0719281	0.035964	14669	0.000554	0.114827	.....
LOC100506730	1	0.618382	0.422577	0.597403	0.00489951	0.02997	14669	0.0005628	0.114827	.....
CDC34	19	0.016983	0.798202	0.021978	0.00309969	0.370629	14669	0.0005649	0.114827	.....
MSS51	10	0.0929071	0.285714	0.794206	NA	0.00349965	11265	0.0005684	0.114827	...?.
SERINC3	20	0.20979	0.020979	0.465534	0.00249975	0.263736	14669	0.0005712	0.114827	.....
MATN1	1	0.0739261	0.182817	0.320679	0.315684	0.013986	14669	0.0005826	0.116034	.....
TELO2	16	0.021978	0.754246	0.57043	0.351648	0.00549945	14669	0.0005999	0.116634	.....
KRTAP9-1	17	0.106893	0.046953	0.0009999	0.7003	0.0519481	14669	0.0006043	0.116634	.....
TMEM200B	1	0.028971	NA	0.98002	0.110889	0.0118988	13691	0.0006047	0.116634	.?...
SLC22A2	6	0.180819	0.335664	0.512488	0.0549451	0.022977	14669	0.0006073	0.116634	.....
MRPS23	17	0.291708	0.170829	0.037962	0.041958	0.0879121	14669	0.0006194	0.117362	.....
LINC00664	19	0.105894	0.464535	0.410589	0.0979021	0.018981	14669	0.000622	0.117362	.....
XIRP2	2	NA	0.0589411	0.177822	0.162837	0.016983	13245	0.0006289	0.117632	?....
POLR2H	3	0.568432	0.637363	0.486513	0.000159998	0.126873	14669	0.0006408	0.118544	.....
CDC20	1	0.10989	0.54046	0.736264	0.360639	0.00249975	14669	0.0006448	0.118544	.....
EIF3E	8	0.250749	0.235764	0.946054	NA	0.00179982	11265	0.0006527	0.118892	...?.
ZNF79	9	0.013986	0.653347	0.715285	NA	0.00639936	11265	0.0006596	0.118892	...?.
MIR3134	9	0.497502	0.594406	0.31968	0.0009999	0.0969031	14669	0.0006726	0.118892	.....
LOC256880	4	0.287712	0.333666	0.0589411	0.018981	0.0949051	14669	0.0006736	0.118892	.....
TARID	6	0.302697	0.548452	0.200799	NA	0.0029997	11265	0.0006795	0.118892	...?.
IL12B	5	0.123876	0.144855	0.120879	0.496503	0.012987	14669	0.0006915	0.118892	.....
GON4L	1	0.517483	0.34965	0.918082	0.000189998	0.127872	14669	0.0006966	0.118892	.....
FOXO3	6	0.689311	0.556444	0.230769	0.0649351	0.00879912	14669	0.0006982	0.118892	.....
TPSG1	16	0.0729271	0.286713	0.739261	0.0889111	0.024975	14669	0.0006983	0.118892	.....
CYP11B2	8	0.823177	0.108891	0.0909091	0.022977	0.0579421	14669	0.0007054	0.118892	.....
ADPGK-AS1	15	0.134865	0.0759241	0.134865	0.0859141	0.0849151	14669	0.0007123	0.118892	.....
CLCN1	7	0.193806	0.012987	0.554446	0.01998	0.145854	14669	0.0007136	0.118892	.....
CD82	11	0.838162	0.277722	0.962038	0.0609391	0.00409959	14669	0.0007264	0.118892	.....
SEPT3	22	0.125874	0.00169983	0.904096	0.0929071	0.0899101	14669	0.0007276	0.118892	.....
SLC22A13	3	0.100899	0.228771	0.426573	0.574426	0.00459954	14669	0.0007296	0.118892	.....
NFXL1	4	0.151848	0.272727	0.155844	0.137862	0.031968	14669	0.0007479	0.120187	.....
LOC101929570	2	0.177822	NA	0.37962	0.0859141	0.014985	13691	0.0007491	0.120187	.?...
VCAN	5	0.250749	0.709291	0.653347	NA	0.00122999	11265	0.0007594	0.120187	...?.
ST8SIA1	12	0.537463	0.8002	0.14985	NA	0.00149985	11265	0.0007599	0.120187	...?.
PPP1R27	17	0.433566	NA	0.024975	NA	0.00599401	10287	0.0007754	0.121012	.?.?.
LRFN5	14	0.405594	0.110889	0.145854	NA	0.00929907	11265	0.0007835	0.121012	...?.
TTLL12	22	0.115884	0.64036	0.897103	0.335664	0.00229977	14669	0.0007839	0.121012	.....
ALPL	1	0.487512	0.315684	0.382617	0.415584	0.00209979	14669	0.0008053	0.121012	.....
FLJ16779	20	0.012987	0.14985	0.438561	0.00739926	0.325674	14669	0.0008111	0.121012	.....
ADAL	15	0.0959041	0.659341	0.291708	0.516484	0.00369963	14669	0.0008249	0.121012	.....
SHF	15	0.566434	0.0879121	0.283716	0.166833	0.014985	14669	0.0008338	0.121012	.....
LOC100130111	15	0.374625	NA	0.01998	0.173826	0.018981	13691	0.0008404	0.121012	.?...
TCHHL1	1	0.562438	0.221778	0.046953	0.0172983	0.0999001	14669	0.0008466	0.121012	.....
THPO	3	0.38961	0.0639361	0.742258	0.024975	0.0529471	14669	0.0008504	0.121012	.....
USP7	16	0.504496	0.0809191	0.00919908	NA	0.026973	11265	0.0008596	0.121012	...?.
LOC105374960	6	0.498501	0.358641	0.217782	0.0138986	0.0579421	14669	0.0008652	0.121012	.....
C8orf59	8	0.904096	0.123876	0.68032	0.455544	0.0009999	14669	0.0008829	0.121012	.....
TNIP2	4	0.141858	0.400599	0.677323	0.127872	0.013986	14669	0.0008853	0.121012	.....
WNT11	11	0.681319	0.251748	0.303696	0.032967	0.027972	14669	0.0008904	0.121012	.....
LOC100131635	3	0.0959041	0.547453	0.163836	0.463536	0.00799201	14669	0.0008911	0.121012	.....
SNX2	5	0.455544	0.316683	0.542458	NA	0.00209979	11265	0.0008948	0.121012	...?.
RTP2	3	0.112887	0.0969031	0.170829	0.601399	0.013986	14669	0.0008989	0.121012	.....
PPIP5K1	15	0.03996	0.31968	0.447552	0.544456	0.00839916	14669	0.0009012	0.121012	.....
CHRNA6	8	0.0869131	0.521479	0.126873	0.035964	0.0929071	14669	0.0009044	0.121012	.....
ACSM6	10	0.756244	0.679321	0.237762	0.048951	0.010989	14669	0.000914	0.121012	.....
OXSR1	3	0.0999001	0.791209	0.22977	0.722278	0.00209979	14669	0.0009178	0.121012	.....
GPR3	20	NA	NA	0.14985	0.507493	0.00139986	12267	0.0009321	0.121012	??...
CCT6A	7	0.334665	0.30969	0.177822	0.926074	0.00129987	14669	0.0009366	0.121012	.....
UBE2O	17	0.686314	0.038961	0.235764	0.00849915	0.137862	14669	0.0009371	0.121012	.....
BRINP1	9	0.0979021	0.260739	0.297702	0.014985	NA	6657	0.000938	0.121012	....?
RPS25	11	0.13986	0.0619381	0.134865	0.454545	0.025974	14669	0.0009399	0.121012	.....
MAPT	17	0.268731	0.0619381	0.931069	0.033966	0.0519481	14669	0.0009488	0.121012	.....
MPG	16	0.151848	0.164835	0.411588	0.0859141	0.045954	14669	0.0009491	0.121012	.....
ANXA4	2	0.528472	0.639361	0.205794	0.343656	0.00259974	14669	0.0009534	0.121012	.....
ECHDC3	10	0.284715	0.626374	0.175824	0.00279972	NA	6657	0.0009576	0.121012	....?
MAP1LC3B	16	0.365634	0.027972	0.118881	NA	0.023976	11265	0.0009611	0.121012	...?.
GCK	7	0.260739	0.443556	0.22977	0.166833	0.014985	14669	0.0009622	0.121012	.....
LOC101928441	12	0.130869	0.0799201	0.1998	0.367632	0.026973	14669	0.0009657	0.121012	.....
DRG2	17	0.188811	0.996004	0.541459	0.00319968	0.0739261	14669	0.0009718	0.121012	.....
DEFB126	20	0.565435	0.518482	0.026973	0.187812	0.0156984	14669	0.0009722	0.121012	.....
ENO4	10	0.152847	0.639361	0.592408	0.00149985	0.146853	14669	0.0009779	0.121012	.....
LINC00271	6	NA	0.755245	0.869131	0.028971	0.00799201	13245	0.0009789	0.121012	?....
ZNF512B	20	0.183816	0.792208	0.3996	0.142857	0.00999001	14669	0.0009851	0.121083	.....
EZR-AS1	6	0.193806	0.028971	0.497502	0.00279972	0.330669	14669	0.0009987	0.122057	.....
MAPT-AS1	17	0.201798	0.0509491	0.979021	0.044955	0.0559441	14669	0.001014	0.122655	.....
ZNF30-AS1	19	0.228771	0.460539	0.173826	0.027972	0.0709291	14669	0.001015	0.122655	.....
CATSPER2P1	15	0.121878	0.538462	0.25974	0.248751	0.013986	14669	0.001023	0.122931	.....
GML	8	0.346653	0.0749251	0.478521	0.243756	0.0150985	14669	0.001034	0.123563	.....
ARHGAP15	2	NA	0.34965	0.311688	NA	0.00289971	9841	0.00104	0.123593	?..?.
SCIN	7	0.0089991	0.272727	0.0649351	NA	NA	3253	0.001062	0.124758	...??
SCN2A	2	0.755245	0.913087	0.809191	0.0759241	0.00249975	14669	0.001065	0.124758	.....
SPATA33	16	0.380619	0.304695	0.128871	NA	0.00789921	11265	0.001069	0.124758	...?.
TINCR	19	0.00859914	0.709291	0.110889	NA	0.033966	11265	0.001073	0.124758	...?.
KCP	7	0.58042	0.0679321	0.022977	0.16983	0.0559441	14669	0.001094	0.124863	.....
SSFA2	2	0.025974	0.138861	0.928072	0.467532	0.013986	14669	0.001099	0.124863	.....
OR10G9	11	0.946054	0.438561	0.925075	0.275724	0.000739993	14669	0.001104	0.124863	.....
LOC339166	17	0.348651	0.929071	0.0789211	0.0619381	0.027972	14669	0.001108	0.124863	.....
USP25	21	0.042957	0.040959	0.878122	0.511489	0.017982	14669	0.001113	0.124863	.....
ACHE	7	0.142857	0.297702	0.2997	0.177822	0.026973	14669	0.001118	0.124863	.....
AGPAT4	6	0.108891	0.0759241	0.384615	0.0889111	0.0859141	14669	0.00113	0.124863	.....
SPRED1	15	0.106893	0.922078	0.975025	0.037962	0.01998	14669	0.001136	0.124863	.....
OR10G4	11	0.476523	0.328671	0.784216	0.371628	0.0019998	14669	0.001137	0.124863	.....
CLEC12A	12	0.873127	0.0759241	0.0529471	0.011988	0.147852	14669	0.001138	0.124863	.....
PLA2G4E-AS1	15	0.444555	0.0879121	0.100899	0.861139	0.00459954	14669	0.001144	0.124863	.....
KBTBD8	3	0.282717	0.011988	0.031968	0.675325	0.035964	14669	0.001147	0.124863	.....
MPP3	17	0.143856	0.588412	0.306693	0.152847	0.01998	14669	0.001156	0.124863	.....
COMMD7	20	0.250749	0.437562	0.348651	0.61039	0.00269973	14669	0.001168	0.124863	.....
ZNF302	19	0.402597	0.513487	0.14985	0.240759	0.00999001	14669	0.001173	0.124863	.....
FLJ36000	17	0.767233	0.585415	0.598402	0.0549451	0.00799201	14669	0.001176	0.124863	.....
RPAP3	12	0.182817	0.715285	0.622378	0.012987	0.0549451	14669	0.001183	0.124863	.....
HDC	15	0.000269997	0.134865	0.00209979	0.315684	0.5005	14669	0.001183	0.124863	.....
HIST2H2BE	1	0.036963	NA	0.313686	0.017982	0.136863	13691	0.001188	0.124863	.?...
VASH1	14	0.217782	0.435564	0.144855	NA	0.00999001	11265	0.00119	0.124863	...?.
SIN3B	19	0.018981	0.823177	0.130869	0.0639361	0.105894	14669	0.001196	0.124883	.....
MPND	19	0.252747	0.575425	0.426573	0.048951	0.030969	14669	0.001215	0.125475	.....
LAT2	7	0.024975	0.658342	0.348651	0.453546	0.012987	14669	0.001215	0.125475	.....
TBC1D32	6	NA	0.472527	0.461538	0.937063	0.000299997	13245	0.001222	0.125475	?....
FAM47E	4	0.00409959	0.127872	0.372627	0.416583	0.0699301	14669	0.001225	0.125475	.....
GUSBP5	4	0.185814	0.438561	0.986014	0.017982	0.046953	14669	0.001262	0.127923	.....
CNKSR1	1	0.967033	0.286713	0.027972	0.036963	0.0579421	14669	0.001266	0.127923	.....
UBLCP1	5	0.170829	0.10989	0.0619381	0.582418	0.023976	14669	0.001271	0.127923	.....
ERC1	12	0.178821	0.308691	0.02997	0.00799201	0.317682	14669	0.001279	0.127923	.....
PPIC	5	0.373626	0.794206	0.54046	NA	0.00161998	11265	0.001282	0.127923	...?.
CACNB2	10	0.242757	0.284715	0.022977	0.196803	0.0569431	14669	0.001297	0.127923	.....
KCNA3	1	0.038961	0.224775	0.491508	0.18981	0.047952	14669	0.001301	0.127923	.....
ASPG	14	0.879121	0.15984	0.026973	0.661339	0.00529947	14669	0.001306	0.127923	.....
PGLYRP1	19	0.00609939	NA	0.0559441	0.12987	0.151848	13691	0.001316	0.127923	.?...
TFIP11	22	0.304695	0.747253	0.142857	0.777223	0.00169983	14669	0.00132	0.127923	.....
LOC102477328	5	0.949051	0.010989	0.596404	0.205794	0.014985	14669	0.001321	0.127923	.....
LINC00904	19	0.200799	0.33966	0.271728	0.148851	0.02997	14669	0.00133	0.127923	.....
FANCM	14	0.132867	0.395604	0.0649351	0.035964	0.148851	14669	0.00133	0.127923	.....
PRKAG1	12	0.433566	0.532468	0.6004	0.00999001	0.0519481	14669	0.001333	0.127923	.....
SNX27	1	0.0609391	0.233766	0.235764	0.034965	0.16983	14669	0.00134	0.127923	.....
MATN1-AS1	1	0.116883	0.0579421	0.252747	0.572428	0.022977	14669	0.001346	0.127923	.....
CPNE8	12	0.774226	0.0649351	0.245754	NA	0.00789921	11265	0.00135	0.127923	...?.
ACSM4	12	0.010989	0.488511	0.0639361	0.137862	0.147852	14669	0.001366	0.128689	.....
EFCAB5	17	0.902098	0.0749251	0.593407	0.036963	0.033966	14669	0.00138	0.128689	.....
TRMT6	20	0.486513	0.0739261	0.593407	0.13986	0.022977	14669	0.001382	0.128689	.....
LINC00434	13	0.037962	0.696304	0.24975	0.15984	0.042957	14669	0.001386	0.128689	.....
HOXD10	2	0.485514	0.925075	0.14985	0.027972	0.035964	14669	0.001388	0.128689	.....
CSHL1	17	0.862138	0.719281	0.032967	0.024975	0.048951	14669	0.001395	0.128783	.....
MROH1	8	0.280719	0.170829	0.028971	0.807193	0.011988	14669	0.001422	0.130357	.....
GNPTAB	12	0.741259	0.0979021	0.679321	0.134865	0.012987	14669	0.001443	0.130357	.....
CHRNB1	17	0.728272	0.0157984	0.607393	0.00769923	0.156843	14669	0.001446	0.130357	.....
CNGA1	4	0.191808	0.130869	0.413586	0.0709291	0.0739261	14669	0.001451	0.130357	.....
LOC101929064	4	0.201798	0.0709291	0.745255	0.0739261	0.0619381	14669	0.001459	0.130357	.....
AHCTF1P1	2	0.0709291	NA	0.0819181	0.37962	0.023976	13691	0.001467	0.130357	.?...
MBTPS1	16	0.256743	0.0969031	0.498501	0.238761	0.023976	14669	0.001468	0.130357	.....
UBTF	17	0.465534	0.17982	0.436563	0.440559	0.00559944	14669	0.001473	0.130357	.....
WISP2	20	0.9001	0.246753	0.118881	0.0889111	0.025974	14669	0.001479	0.130357	.....
STRC	15	0.0509491	0.211788	0.428571	0.966034	0.00589941	14669	0.00149	0.130357	.....
CA13	8	0.4995	0.227772	0.426573	0.65035	0.00239976	14669	0.001497	0.130357	.....
TTLL5	14	0.188811	0.515485	0.536464	NA	0.00539946	11265	0.001498	0.130357	...?.
HPS4	22	0.288711	0.813187	0.186813	0.796204	0.00154998	14669	0.001508	0.130357	.....
ZNF579	19	0.178821	0.37962	0.0719281	0.788212	0.00789921	14669	0.001515	0.130357	.....
FAM129A	1	0.045954	0.679321	0.652348	0.583417	0.00509949	14669	0.001519	0.130357	.....
STK32A	5	0.643357	0.0849151	0.130869	0.0629371	0.0739261	14669	0.001527	0.130357	.....
ARL8A	1	0.816184	0.291708	0.218781	0.918082	0.00079992	14669	0.001533	0.130357	.....
LOC344887	3	0.264735	0.300699	0.412587	0.588412	0.00469953	14669	0.001567	0.130357	.....
SYT11	1	0.61039	0.512488	0.865135	0.00549945	0.048951	14669	0.001571	0.130357	.....
EHD3	2	0.141858	0.639361	0.00259974	0.481518	0.03996	14669	0.001571	0.130357	.....
SIX4	14	0.403596	0.597403	0.153846	0.594406	0.00339966	14669	0.001571	0.130357	.....
LOC100505915	16	0.435564	NA	0.153846	NA	0.00529947	10287	0.001573	0.130357	.?.?.
KRTDAP	19	0.0999001	0.757243	0.322677	0.0759241	0.045954	14669	0.001574	0.130357	.....
CASC23	11	0.103896	0.821179	0.0809191	0.023976	0.141858	14669	0.001586	0.130357	.....
ADGRA2	8	0.644356	0.046953	0.391608	NA	0.00999001	11265	0.001591	0.130357	...?.
OR10G7	11	0.563437	0.696304	0.422577	0.573427	0.00109989	14669	0.001593	0.130357	.....
IFI30	19	0.101898	0.527473	0.176823	0.000409996	0.537463	14669	0.001599	0.130357	.....
ZNF462	9	0.91009	0.717283	0.280719	0.031968	0.018981	14669	0.001603	0.130357	.....
CDK10	16	0.246753	0.217782	0.0789211	0.599401	0.014985	14669	0.001615	0.130357	.....
BRD8	5	0.045954	0.594406	0.328671	0.101898	0.0639361	14669	0.001623	0.130357	.....
UGT2B15	4	0.97003	0.11988	0.315684	0.040959	0.040959	14669	0.001632	0.130357	.....
PSMC5	17	0.938062	0.605395	0.181818	0.000719993	0.158841	14669	0.001635	0.130357	.....
LINC00392	13	0.126873	0.822178	0.0889111	NA	0.013986	11265	0.001637	0.130357	...?.
PRAC1	17	0.135864	0.6004	0.89011	0.224775	0.00909909	14669	0.001657	0.130357	.....
SYDE2	1	0.033966	0.0739261	0.0869131	0.00349965	0.783217	14669	0.001664	0.130357	.....
C3orf79	3	0.845155	0.035964	0.143856	0.0549451	0.0869131	14669	0.001666	0.130357	.....
SLC25A13	7	0.373626	0.961039	0.00899101	NA	0.012987	11265	0.001668	0.130357	...?.
FBXL7	5	0.778222	0.546454	0.607393	0.529471	0.000819992	14669	0.001673	0.130357	.....
CASZ1	1	0.534466	0.00529947	0.829171	0.161838	0.041958	14669	0.001675	0.130357	.....
MS4A1	11	0.340659	0.102897	0.458541	0.012987	0.155844	14669	0.001678	0.130357	.....
WDR92	2	0.166833	0.68032	0.318681	0.293706	0.011988	14669	0.00169	0.130357	.....
ZFYVE21	14	0.0759241	0.684316	0.914086	0.231768	0.010989	14669	0.001693	0.130357	.....
LINC01270	20	0.156843	0.133866	0.647353	0.000649994	0.450549	14669	0.001698	0.130357	.....
USP14	18	0.213786	0.645355	0.46953	0.032967	0.0529471	14669	0.001701	0.130357	.....
CHAF1A	19	0.68032	0.366633	0.278721	0.036963	0.040959	14669	0.001702	0.130357	.....
RPS6KA2	6	NA	0.04995	0.163836	0.257742	0.030969	13245	0.001705	0.130357	?....
SLC39A10	2	0.481518	0.045954	0.779221	0.026973	0.0859141	14669	0.001708	0.130357	.....
HCRTR1	1	0.2997	0.0669331	0.000139999	0.15984	0.312687	14669	0.001709	0.130357	.....
ADPGK	15	0.100899	0.150849	0.177822	0.150849	0.0939061	14669	0.001709	0.130357	.....
LAMTOR3	4	0.153846	0.554446	0.0649351	0.025974	0.167832	14669	0.001728	0.130368	.....
FAM174B	15	0.503497	0.525475	0.445554	0.0989011	0.015984	14669	0.001738	0.130368	.....
TRIP11	14	0.646354	0.453546	0.357642	0.165834	0.00999001	14669	0.001751	0.130368	.....
POMP	13	0.0559441	0.722278	0.440559	0.0759241	0.0579421	14669	0.001752	0.130368	.....
LMTK3	19	0.175824	0.784216	0.538462	0.117882	0.018981	14669	0.001762	0.130368	.....
HOXB1	17	0.110889	NA	0.383616	0.016983	0.114885	13691	0.001762	0.130368	.?...
LOC401554	9	0.77023	0.00339966	0.613387	0.00359964	0.306693	14669	0.001767	0.130368	.....
LUNAR1	15	0.393606	0.00669933	0.370629	NA	0.034965	11265	0.001768	0.130368	...?.
LINC01039	13	0.046953	0.681319	0.128871	0.0719281	0.113886	14669	0.001771	0.130368	.....
MNX1-AS1	7	0.021978	0.835165	0.675325	0.028971	0.102897	14669	0.001774	0.130368	.....
LINGO1	15	0.87013	0.0999001	0.394605	0.20979	0.0128987	14669	0.001792	0.130368	.....
VTCN1	1	0.152847	0.559441	0.356643	0.224775	0.01998	14669	0.001793	0.130368	.....
PUS3	11	0.14985	0.718282	0.631369	0.0889111	0.025974	14669	0.001794	0.130368	.....
ERBIN	5	0.0569431	0.792208	0.633367	0.045954	0.0609391	14669	0.001794	0.130368	.....
LMO1	11	0.581419	0.0889111	0.0919081	0.31968	0.027972	14669	0.001805	0.130561	.....
PPP2R1A	19	0.585415	0.2997	0.828172	0.045954	0.023976	14669	0.001809	0.130561	.....
LOC101927869	21	0.040959	0.011988	0.867133	0.048951	0.253746	14669	0.001822	0.130561	.....
FBN1	15	0.798202	0.763237	0.00409959	0.0819181	0.0529471	14669	0.001826	0.130561	.....
PUS1	12	0.424575	0.453546	0.418581	NA	0.00459954	11265	0.001827	0.130561	...?.
CCNA2	4	0.201798	NA	0.926074	0.00679932	0.0819181	13691	0.001838	0.130912	.?...
DDX12P	12	0.348651	0.370629	0.00339966	0.242757	0.0739261	14669	0.001858	0.131308	.....
PDIA3	15	0.106893	0.734266	0.363636	0.297702	0.014985	14669	0.001881	0.131308	.....
LOC101928030	12	0.504496	0.246753	0.031968	0.67033	0.010989	14669	0.001883	0.131308	.....
SNX8	7	0.0969031	0.198801	0.42957	NA	0.022977	11265	0.001912	0.131308	...?.
APPBP2	17	0.017982	NA	0.187812	0.00799201	0.367632	13691	0.001915	0.131308	.?...
PLEKHF2	8	0.845155	0.0689311	0.204795	0.255744	0.01998	14669	0.001916	0.131308	.....
SLC48A1	12	0.502498	0.941059	0.124875	0.038961	0.040959	14669	0.001917	0.131308	.....
MAEA	4	0.702298	0.0919081	0.490509	0.360639	0.00859914	14669	0.001918	0.131308	.....
DHX36	3	0.146853	0.317682	0.117882	0.138861	0.0779221	14669	0.001919	0.131308	.....
RPL12	9	0.0639361	0.659341	0.779221	NA	0.00799201	11265	0.001919	0.131308	...?.
SCRN3	2	0.988012	0.211788	0.267732	0.114885	0.017982	14669	0.001922	0.131308	.....
OR5AK4P	11	0.567433	0.0019998	0.985015	0.0679321	0.0929071	14669	0.001924	0.131308	.....
LOC730102	1	0.391608	0.647353	0.408591	0.0779221	0.023976	14669	0.001924	0.131308	.....
ZNF16	8	0.04995	0.292707	0.0869131	NA	0.0549451	11265	0.00196	0.131308	...?.
NEURL1B	5	0.0869131	0.041958	0.204795	NA	0.0679321	11265	0.001962	0.131308	...?.
TTLL1	22	0.574426	0.886114	0.266733	0.0829171	0.015984	14669	0.001966	0.131308	.....
LOC102723968	13	0.000189998	0.98002	0.106893	0.490509	0.102897	14669	0.001968	0.131308	.....
LMBR1L	12	0.831169	0.943057	0.368631	0.023976	0.020979	14669	0.001969	0.131308	.....
LAIR1	19	0.771229	0.103896	0.285714	0.274725	0.014985	14669	0.00199	0.131308	.....
LOC101928769	5	0.805195	0.749251	0.613387	0.0899101	0.00699301	14669	0.001993	0.131308	.....
UCKL1	20	0.48951	0.897103	0.26973	0.154845	0.010499	14669	0.001995	0.131308	.....
LOC101929709	8	0.167832	0.302697	0.012987	0.772228	0.024975	14669	0.001999	0.131308	.....
LINC00520	14	0.167832	0.0979021	0.849151	0.135864	0.046953	14669	0.002004	0.131308	.....
CRYBB1	22	0.40959	0.35964	0.210789	0.418581	0.00999001	14669	0.002012	0.131308	.....
MIR600HG	9	0.0719281	NA	0.0939061	0.645355	0.014985	13691	0.002012	0.131308	.?...
UNK	17	0.178821	0.336663	0.161838	0.170829	0.0539461	14669	0.002015	0.131308	.....
KMT2D	12	0.985015	0.293706	0.527473	0.013986	0.045954	14669	0.002015	0.131308	.....
GLB1	3	0.172827	0.107892	0.623377	0.116883	0.0629371	14669	0.002016	0.131308	.....
ZSCAN29	15	0.127872	0.705295	0.301698	0.350649	0.013986	14669	0.002024	0.131308	.....
CKMT1B	15	0.024975	NA	0.457542	0.908092	0.00559944	13691	0.002035	0.131308	.?...
SNORA29	6	0.24975	0.682318	0.272727	0.0879121	0.037962	14669	0.002041	0.131308	.....
LOC100507006	2	0.621379	0.00699301	0.153846	0.028971	0.256743	14669	0.002042	0.131308	.....
GALNT11	7	0.298701	NA	0.156843	0.342657	0.011988	13691	0.002047	0.131308	.?...
UTP11	1	0.568432	0.809191	0.200799	0.0619381	0.026973	14669	0.002055	0.131308	.....
FBXO31	16	0.156843	0.0559441	0.104895	NA	0.0629371	11265	0.002066	0.131308	...?.
GM140	1	0.023976	0.121878	0.311688	0.011988	0.478521	14669	0.002066	0.131308	.....
CCNO	5	0.686314	0.102897	0.35964	NA	0.00899101	11265	0.002076	0.131308	...?.
AKAP1	17	0.272727	0.0999001	0.504496	0.00939906	0.223776	14669	0.002087	0.131308	.....
CNTN3	3	0.028971	0.317682	0.354645	0.044955	0.198801	14669	0.002092	0.131308	.....
GRPEL1	4	0.382617	0.281718	0.0969031	0.024975	0.156843	14669	0.002098	0.131308	.....
DNAH7	2	0.30969	0.0619381	0.752248	0.022977	0.134865	14669	0.002106	0.131308	.....
WDR76	15	0.21978	0.865135	0.375624	0.300699	0.00879912	14669	0.00211	0.131308	.....
CLEC4D	12	0.688312	NA	0.0569431	0.317682	0.00999001	13691	0.002119	0.131308	.?...
LOC102724612	8	0.107892	0.311688	0.000659993	0.216783	0.225774	14669	0.002122	0.131308	.....
SHB	9	0.0689311	0.186813	0.746254	NA	0.020979	11265	0.002131	0.131308	...?.
REC114	15	0.343656	0.759241	0.521479	0.00549945	0.102897	14669	0.002131	0.131308	.....
CATSPER2	15	0.115884	0.440559	0.240759	0.466533	0.017982	14669	0.002134	0.131308	.....
KAT6A	8	0.691309	0.22977	0.722278	0.00149985	0.166833	14669	0.002137	0.131308	.....
PRKCI	3	0.00479952	0.948052	0.272727	0.0599401	0.174825	14669	0.00215	0.131308	.....
TLR4	9	0.150849	0.1998	0.026973	0.116883	NA	6657	0.002156	0.131308	....?
MRPS18A	6	0.671329	0.0599401	0.793207	0.01998	0.0869131	14669	0.002161	0.131308	.....
TRMT5	14	0.293706	0.847153	0.0889111	0.691309	0.00469953	14669	0.002161	0.131308	.....
LOC101928514	17	0.757243	0.048951	0.602398	0.00599401	0.170829	14669	0.002168	0.131362	.....
C1orf229	1	0.54046	0.771229	0.042957	0.00309969	0.230769	14669	0.002186	0.131659	.....
CDC23	5	0.0649351	0.57043	0.314685	0.0899101	0.0829171	14669	0.002197	0.131659	.....
MMEL1	1	0.420579	0.0629371	0.747253	0.172827	0.030969	14669	0.002214	0.131659	.....
SH3TC1	4	0.035964	0.404595	0.00589941	0.168831	0.241758	14669	0.002215	0.131659	.....
KIAA0232	4	0.184815	0.484515	0.371628	0.034965	0.0949051	14669	0.002221	0.131659	.....
ABHD17C	15	0.908092	0.561439	0.675325	NA	0.00119988	11265	0.002222	0.131659	...?.
KDM4A-AS1	1	0.173826	0.67033	0.172827	NA	0.013986	11265	0.002241	0.131659	...?.
PRDM15	21	0.0089991	0.038961	0.878122	NA	0.0799201	11265	0.002243	0.131659	...?.
LOC105369860	12	0.0039996	0.0739261	0.0719281	NA	0.230769	11265	0.00225	0.131659	...?.
GPS1	17	0.651349	0.112887	0.922078	0.113886	0.01998	14669	0.002252	0.131659	.....
B3GAT2	6	0.044955	0.202797	0.739261	0.376623	0.030969	14669	0.002257	0.131659	.....
MIR548N	2	0.01998	0.996004	0.128871	0.018981	0.260739	14669	0.002264	0.131659	.....
NXPH2	2	0.16983	0.467532	0.95005	0.333666	0.00809919	14669	0.002266	0.131659	.....
GHITM	10	0.1998	0.11988	0.503497	0.52048	0.015984	14669	0.002271	0.131659	.....
GSDMA	17	0.831169	0.507493	0.114885	0.24975	0.0109989	14669	0.002281	0.131659	.....
OXA1L	14	0.250749	0.00999001	0.117882	0.638362	0.0539461	14669	0.002285	0.131659	.....
KRT6C	12	0.9001	0.98002	0.0529471	0.133866	0.013986	14669	0.002287	0.131659	.....
TRIM17	1	0.128871	0.864136	0.451548	0.033966	0.0719281	14669	0.002288	0.131659	.....
RSPH9	6	0.707293	0.120879	0.588412	0.1998	0.015984	14669	0.002319	0.131659	.....
GNAL	18	0.224775	0.579421	0.383616	0.023976	0.0969031	14669	0.002323	0.131659	.....
MCM8	20	0.416583	0.58042	0.218781	0.024975	0.0849151	14669	0.002325	0.131659	.....
TTN-AS1	2	0.23976	0.722278	0.102897	0.017982	0.153846	14669	0.00233	0.131659	.....
TSR3	16	0.414585	NA	0.919081	0.261738	0.00409959	13691	0.002336	0.131659	.?...
MYD88	3	0.286713	0.744256	0.0709291	0.221778	0.02997	14669	0.002336	0.131659	.....
GARNL3	9	0.102897	0.420579	0.699301	NA	0.011988	11265	0.002348	0.131659	...?.
TCL6	14	0.227772	0.160839	0.32967	NA	0.021978	11265	0.002352	0.131659	...?.
DMKN	19	0.0769231	0.748252	0.866134	0.044955	0.0579421	14669	0.002352	0.131659	.....
SERF2	15	0.165834	0.74026	0.276723	0.200799	0.025974	14669	0.002357	0.131659	.....
CABP5	19	0.556444	0.0769231	0.948052	0.150849	0.021978	14669	0.002361	0.131659	.....
CHMP1A	16	0.472527	0.467532	0.0819181	NA	0.0130987	11265	0.002366	0.131659	...?.
LOC101929771	1	0.137862	0.66034	0.158841	0.579421	0.011988	14669	0.002374	0.131659	.....
PRAMENP	22	0.26973	0.614386	0.631369	0.013986	0.0869131	14669	0.002377	0.131659	.....
RPRD1B	20	0.675325	0.25974	0.434565	0.0909091	0.028971	14669	0.002381	0.131659	.....
CELF3	1	0.0609391	0.377622	0.156843	0.0589411	0.186813	14669	0.002381	0.131659	.....
RPGRIP1	14	0.031968	0.172827	0.483516	0.612388	0.02997	14669	0.002388	0.131707	.....
TMEM126B	11	0.713287	0.104895	0.493506	NA	0.00799201	11265	0.002417	0.131932	...?.
DNAJC25-GNG10	9	0.305694	0.331668	0.361638	0.00519948	0.224775	14669	0.002423	0.131932	.....
SLITRK5	13	0.134865	0.797203	0.535465	NA	0.00749925	11265	0.002425	0.131932	...?.
INTS10	8	0.242757	0.931069	0.0939061	NA	0.0114989	11265	0.002425	0.131932	...?.
AHCYL2	7	0.707293	0.180819	0.97003	NA	0.00309969	11265	0.002426	0.131932	...?.
DPEP1	16	0.582418	0.496503	0.0529471	NA	0.0125987	11265	0.00243	0.131932	...?.
RPL26	17	0.267732	0.563437	0.541459	0.102897	0.02997	14669	0.002435	0.131932	.....
YAF2	12	0.426573	0.483516	0.00779922	NA	0.031968	11265	0.002452	0.132519	...?.
LSM5	7	0.260739	0.723277	0.587413	NA	0.00489951	11265	0.002477	0.132831	...?.
SURF1	9	0.0529471	0.017982	0.22977	0.166833	0.246753	14669	0.002485	0.132831	.....
LINC00264	10	0.017982	NA	0.235764	NA	0.040959	10287	0.002485	0.132831	.?.?.
UBAP2	9	0.171828	0.102897	0.922078	NA	0.015984	11265	0.002486	0.132831	...?.
RFNG	17	0.346653	0.022977	0.385614	0.027972	0.235764	14669	0.002493	0.132831	.....
IFNA5	9	NA	0.00419958	NA	0.0579421	NA	4382	0.002498	0.132831	?.?.?
OPA1-AS1	3	0.042957	0.826174	0.768232	0.0789211	0.0549451	14669	0.002501	0.132831	.....
OCSTAMP	20	0.665335	0.273726	0.173826	0.0709291	0.0569431	14669	0.002512	0.132865	.....
NLRX1	11	0.412587	0.36963	0.619381	0.0849151	0.031968	14669	0.002514	0.132865	.....
FRMD8	11	0.236763	0.516484	0.34965	0.431568	0.010989	14669	0.00253	0.13309	.....
MORN1	1	0.484515	0.0889111	0.492507	0.137862	0.044955	14669	0.002536	0.13309	.....
TIAM2	6	0.175824	0.835165	0.440559	0.94006	0.00169983	14669	0.002555	0.13309	.....
IRF8	16	0.934066	0.401598	0.44955	0.296703	0.00469953	14669	0.002558	0.13309	.....
RAB12	18	0.765235	0.208791	0.352647	0.977023	0.00139986	14669	0.002559	0.13309	.....
EMILIN3	20	0.213786	0.313686	0.794206	0.0589411	0.0589411	14669	0.002562	0.13309	.....
MAPKAPK3	3	0.601399	0.708292	0.659341	0.168831	0.00719928	14669	0.002574	0.13309	.....
CDCA7	2	0.55045	0.127872	0.53047	0.04995	0.0699301	14669	0.002578	0.13309	.....
PMEPA1	20	0.849151	0.825175	0.0539461	0.476523	0.00469953	14669	0.00259	0.13309	.....
RBMS1	2	NA	0.338661	0.192807	0.103896	0.03996	13245	0.002594	0.13309	?....
ACAA1	3	0.126873	0.04995	0.24975	0.451548	0.0599401	14669	0.002595	0.13309	.....
FAM27E5	17	0.856144	0.598402	0.982018	0.01998	0.021978	14669	0.002598	0.13309	.....
PCAT18	18	0.262737	0.0659341	0.360639	0.035964	0.195804	14669	0.00261	0.13309	.....
PCNT	21	0.383616	0.014985	0.0559441	0.348651	0.104895	14669	0.002613	0.13309	.....
TGFB3	14	0.271728	0.355644	0.462537	NA	0.010989	11265	0.002617	0.13309	...?.
LCOR	10	0.465534	0.726274	0.597403	0.0131987	0.0639361	14669	0.00263	0.13309	.....
CRX	19	0.68032	0.397602	0.113886	0.356643	0.012987	14669	0.002634	0.13309	.....
EIF4H	7	0.121878	0.598402	0.37962	0.356643	0.018981	14669	0.002635	0.13309	.....
THSD1	13	0.017982	0.292707	0.170829	0.030969	0.394605	14669	0.002637	0.13309	.....
CIR1	2	0.992008	0.833167	0.457542	0.03996	0.015984	14669	0.002642	0.13309	.....
LLPH-AS1	12	0.575425	0.173826	0.236763	0.212787	0.030969	14669	0.002653	0.133332	.....
FGF12	3	0.105894	0.268731	0.576424	NA	0.020979	11265	0.002691	0.133621	...?.
TMEM261	9	0.32967	0.0509491	0.026973	0.538462	0.0649351	14669	0.002692	0.133621	.....
CLEC4E	12	0.0089991	0.192807	0.246753	0.498501	0.0919081	14669	0.002693	0.133621	.....
LOC284865	22	0.391608	0.903097	0.386613	0.368631	0.00529947	14669	0.002694	0.133621	.....
CCDC110	4	0.045954	0.116883	0.719281	0.302697	0.0599401	14669	0.002699	0.133621	.....
RAB3IL1	11	0.103896	0.317682	0.0929071	0.818182	0.01998	14669	0.002702	0.133621	.....
CYP8B1	3	0.151848	0.713287	0.905095	0.013986	0.0919081	14669	0.002704	0.133621	.....
C1orf106	1	0.023976	0.262737	0.496503	0.280719	0.0739261	14669	0.002729	0.133621	.....
MPV17L2	19	0.843157	0.156843	0.15984	0.0839161	0.0589411	14669	0.002752	0.133621	.....
HOXD1	2	0.176823	0.400599	0.401598	0.018981	0.165834	14669	0.002753	0.133621	.....
TEN1	17	0.372627	0.023976	0.88012	0.337662	0.026973	14669	0.002757	0.133621	.....
ALDH1A2	15	0.227772	0.0509491	0.0509491	NA	0.0849151	11265	0.002759	0.133621	...?.
CDC42SE2	5	0.028971	0.576424	0.032967	0.374625	0.0969031	14669	0.002764	0.133621	.....
SYNE1	6	0.316683	0.508492	0.0639361	NA	0.021978	11265	0.002772	0.133621	...?.
PGBD5	1	NA	0.578422	0.0769231	0.718282	0.00449955	13245	0.002774	0.133621	?....
RALGPS2	1	0.125874	0.658342	0.418581	0.026973	0.122877	14669	0.002775	0.133621	.....
NME5	5	0.0539461	0.697303	0.3996	0.0909091	0.0849151	14669	0.002776	0.133621	.....
ECHS1	10	0.213786	0.180819	0.938062	0.0759241	0.0609391	14669	0.002776	0.133621	.....
TNFSF11	13	0.123876	0.128871	0.04995	NA	0.0839161	11265	0.002781	0.133621	...?.
RAP1GAP2	17	0.00749925	0.476523	NA	0.256743	0.0699301	13818	0.002783	0.133621	..?..
GPR4	19	0.217782	0.315684	0.240759	0.017982	0.211788	14669	0.002806	0.134104	.....
FAM213A	10	0.891109	0.166833	0.014985	0.040959	0.168831	14669	0.002817	0.134104	.....
KLK15	19	0.558442	0.0839161	0.375624	0.177822	0.042957	14669	0.002817	0.134104	.....
ITGAV	2	0.883117	0.111888	0.0839161	0.0059994	0.284715	14669	0.002818	0.134104	.....
CNST	1	0.806194	0.021978	0.25974	0.0509491	0.134865	14669	0.002839	0.13452	.....
LCN8	9	0.364635	0.788212	0.654346	0.015984	0.0649351	14669	0.002842	0.13452	.....
NSMAF	8	0.48951	0.532468	0.526474	0.0629371	0.034965	14669	0.002851	0.13452	.....
PPARG	3	0.143856	0.00349965	0.597403	0.170829	0.181818	14669	0.002854	0.13452	.....
OR6T1	11	0.909091	0.861139	0.785215	0.562438	0.000539995	14669	0.002858	0.13452	.....
DUSP3	17	0.656344	0.400599	0.0949051	0.30969	0.018981	14669	0.002873	0.134584	.....
KIF20A	5	0.0929071	0.776224	0.245754	0.132867	0.0619381	14669	0.002882	0.134584	.....
CENPF	1	0.909091	0.906094	0.022977	0.587413	0.00439956	14669	0.002884	0.134584	.....
USP54	10	0.215784	0.173826	0.784216	0.609391	0.00899101	14669	0.002886	0.134584	.....
HOXB-AS3	17	0.0669331	0.186813	0.221778	0.244755	0.100899	14669	0.002895	0.134584	.....
MOCS2	5	0.167832	0.851149	0.192807	NA	0.013986	11265	0.002918	0.134584	...?.
SERPINA11	14	0.607393	0.401598	0.103896	NA	0.0128987	11265	0.002941	0.134584	...?.
PDE3A	12	0.0979021	0.531469	0.302697	NA	0.022977	11265	0.002942	0.134584	...?.
SPTSSA	14	0.0739261	0.677323	0.424575	NA	0.017982	11265	0.002951	0.134584	...?.
FAM71B	5	0.281718	0.932068	0.796204	0.370629	0.00409959	14669	0.002956	0.134584	.....
NDUFA6	22	0.0599401	0.125874	0.111888	0.538462	0.0759241	14669	0.002956	0.134584	.....
LMNB1	5	0.45954	0.458541	0.227772	NA	0.010499	11265	0.002969	0.134584	...?.
CGA	6	0.023976	0.888112	0.0769231	0.047952	0.248751	14669	0.002969	0.134584	.....
VEGFA	6	0.273726	0.141858	0.11988	0.020979	0.301698	14669	0.002976	0.134584	.....
CALCB	11	0.228771	0.85015	0.0769231	0.653347	0.00999001	14669	0.002977	0.134584	.....
SMDT1	22	0.041958	0.232767	0.123876	0.270729	0.127872	14669	0.002995	0.134584	.....
FGF4	11	0.879121	0.939061	0.939061	0.143856	0.00319968	14669	0.002995	0.134584	.....
LOC100506858	5	0.276723	0.320679	0.021978	0.0769231	NA	6657	0.003001	0.134584	....?
OR52E4	11	0.721279	0.615385	0.280719	NA	0.00449955	11265	0.003006	0.134584	...?.
PRELID2	5	0.183816	0.0889111	0.945055	0.433566	0.01998	14669	0.00301	0.134584	.....
OR4C45	11	0.224775	0.852148	0.835165	0.140859	0.015984	14669	0.003013	0.134584	.....
ZEB1	10	0.0679321	0.264735	0.335664	NA	0.040959	11265	0.003017	0.134584	...?.
ULK1	12	0.392607	0.361638	0.490509	NA	0.00899101	11265	0.003023	0.134584	...?.
BFSP1	20	0.152847	0.994006	0.63037	0.408591	0.00669933	14669	0.003025	0.134584	.....
BPIFB3	20	0.591409	0.63037	0.316683	0.155844	0.017982	14669	0.003028	0.134584	.....
LOC100288866	17	0.394605	0.989011	0.171828	0.033966	0.0689311	14669	0.003041	0.134584	.....
MAML2	11	0.534466	0.340659	0.867133	0.888112	0.00107999	14669	0.003042	0.134584	.....
DDX5	17	0.505495	NA	0.0689311	0.454545	0.011988	13691	0.003045	0.134584	.?...
HIGD2B	15	0.114885	0.426573	0.127872	0.0639361	0.172827	14669	0.003045	0.134584	.....
RNASET2	6	0.486513	0.713287	0.343656	0.101898	0.026973	14669	0.003052	0.134584	.....
C17orf98	17	0.628372	0.420579	0.205794	0.0759241	0.0509491	14669	0.003066	0.134584	.....
LGALSL	2	0.275724	0.493506	0.00439956	0.014985	0.427572	14669	0.00307	0.134584	.....
OR2K2	9	0.227772	0.017982	0.695305	0.033966	0.245754	14669	0.003073	0.134584	.....
DEFB127	20	0.167832	NA	0.010989	NA	0.0519481	10287	0.003078	0.134584	.?.?.
DNAJB14	4	0.26973	0.451548	0.0659341	0.0939061	0.112887	14669	0.003079	0.134584	.....
EDDM3B	14	0.451548	0.00229977	0.0849151	0.969031	0.041958	14669	0.003091	0.134584	.....
PIPSL	10	0.266733	NA	0.742258	NA	0.00549945	10287	0.003098	0.134584	.?.?.
C18orf25	18	0.0899101	0.044955	0.415584	NA	0.0679321	11265	0.003107	0.134584	...?.
LINC00888	3	0.320679	0.538462	0.234765	0.024975	0.128871	14669	0.00311	0.134584	.....
HIPK1-AS1	1	0.456543	0.793207	0.444555	0.150849	0.015984	14669	0.003113	0.134584	.....
XRCC2	7	0.366633	0.316683	0.175824	0.777223	0.00819918	14669	0.003116	0.134584	.....
BTBD6	14	0.0899101	0.404595	0.714286	0.787213	0.00699301	14669	0.003125	0.134584	.....
TMEM9	1	0.983017	0.012987	0.024975	0.126873	0.162837	14669	0.003129	0.134584	.....
FAM160B2	8	0.384615	0.00659934	0.785215	0.0619381	0.168831	14669	0.003136	0.134584	.....
ZNF276	16	0.574426	0.205794	0.535465	0.126873	0.033966	14669	0.003143	0.134584	.....
CCND2-AS1	12	0.0879121	0.100899	0.846154	NA	0.031968	11265	0.003155	0.134584	...?.
EMP3	19	0.0959041	0.0629371	0.632368	0.0689311	0.193806	14669	0.003171	0.134584	.....
DPP10-AS1	2	0.639361	0.97003	0.527473	0.184815	0.00669933	14669	0.003172	0.134584	.....
METRN	16	0.364635	NA	0.784216	0.00139986	0.192807	13691	0.003179	0.134584	.?...
ITLN1	1	0.0819181	0.987013	0.998002	0.223776	0.013986	14669	0.003186	0.134584	.....
MAD2L1BP	6	0.802198	NA	0.539461	0.114885	0.0116988	13691	0.003193	0.134584	.?...
POLH	6	0.652348	0.411588	0.533467	0.0709291	0.032967	14669	0.003195	0.134584	.....
COMMD9	11	0.112887	0.635365	0.472527	0.0839161	0.0729271	14669	0.003205	0.134584	.....
LRRC8C	1	0.145854	0.434565	0.150849	0.705295	0.016983	14669	0.003206	0.134584	.....
SPG11	15	0.043956	0.757243	0.0889111	0.436563	0.048951	14669	0.003207	0.134584	.....
LINC01376	2	0.030969	0.523477	0.0849151	0.00509949	0.64036	14669	0.003216	0.134584	.....
RASA2	3	0.107892	0.857143	0.473526	0.00169983	0.333666	14669	0.003216	0.134584	.....
PGGT1B	5	0.59041	0.166833	0.320679	NA	0.013986	11265	0.003237	0.1352	...?.
SPATA2L	16	0.317682	0.240759	0.134865	0.671329	0.016983	14669	0.003251	0.135521	.....
LAPTM5	1	0.357642	0.488511	0.22977	0.283716	0.023976	14669	0.003287	0.136313	.....
MNAT1	14	0.6004	0.97003	0.181818	0.624376	0.00279972	14669	0.003289	0.136313	.....
OR9G4	11	0.0719281	0.17982	0.947053	0.360639	0.032967	14669	0.003289	0.136313	.....
MUT	6	0.186813	0.736264	0.00999001	NA	0.048951	11265	0.003312	0.136669	...?.
ALOX15B	17	0.152847	0.915085	0.592408	0.110889	0.033966	14669	0.003314	0.136669	.....
TAF4	20	0.312687	0.030969	0.23976	NA	0.0549451	11265	0.00332	0.136669	...?.
SCAND1	20	0.397602	0.585415	0.185814	0.31968	0.018981	14669	0.003323	0.136669	.....
SLC17A9	20	0.307692	0.571429	0.824176	0.0689311	0.036963	14669	0.003331	0.136736	.....
RCC2	1	0.196803	0.166833	0.871129	0.030969	0.137862	14669	0.003346	0.13693	.....
RSPH6A	19	0.018981	0.877123	0.607393	0.143856	0.0709291	14669	0.003354	0.13693	.....
LINC01506	9	0.989011	NA	0.258741	0.7003	0.00132999	13691	0.003356	0.13693	.?...
TMEM5-AS1	12	0.0649351	0.711289	0.027972	NA	0.0639361	11265	0.003371	0.13693	...?.
CEP19	3	0.147852	0.963037	0.116883	0.222777	0.041958	14669	0.003379	0.13693	.....
AP1G1	16	0.157842	0.243756	0.0579421	0.0909091	0.213786	14669	0.003379	0.13693	.....
NOX4	11	0.016983	0.347652	0.7003	NA	0.043956	11265	0.003388	0.13693	...?.
LOC101927768	6	0.529471	0.166833	0.3996	0.228771	0.030969	14669	0.00339	0.13693	.....
HRASLS5	11	0.00829917	0.037962	0.048951	0.766234	0.196803	14669	0.003393	0.13693	.....
TMEM145	19	0.037962	NA	0.556444	0.0599401	0.124875	13691	0.003412	0.137327	.?...
MAGI2-AS3	7	0.63037	0.565435	0.711289	0.033966	0.03996	14669	0.003422	0.137327	.....
LACC1	13	0.106893	0.103896	0.24975	0.180819	0.142857	14669	0.003422	0.137327	.....
C11orf65	11	0.776224	0.907093	0.73027	NA	0.00139986	11265	0.003451	0.138233	...?.
CREBZF	11	0.631369	0.135864	0.692308	NA	0.00899101	11265	0.003479	0.139064	...?.
TXNRD3NB	3	0.34965	0.417582	0.048951	0.974026	0.00899101	14669	0.003485	0.139064	.....
SFXN2	10	0.304695	0.997003	0.0819181	0.324675	0.020979	14669	0.003498	0.139064	.....
COL16A1	1	0.0679321	0.495504	0.00119988	0.10989	0.397602	14669	0.003499	0.139064	.....
USP12-AS2	13	0.749251	0.316683	0.100899	0.013986	0.183816	14669	0.003507	0.139064	.....
MAP2K3	17	0.0729271	0.634366	0.954046	0.00309969	0.27972	14669	0.003511	0.139064	.....
FOXB1	15	0.137862	0.106893	0.0889111	NA	0.0859141	11265	0.003517	0.139064	...?.
CLCA3P	1	0.63037	0.647353	0.594406	0.154845	0.012987	14669	0.003529	0.139282	.....
OR10C1	6	0.0829171	0.977023	0.246753	0.0889111	0.0859141	14669	0.003553	0.139606	.....
NOP2	12	0.457542	0.388611	0.0569431	0.131868	0.0849151	14669	0.003594	0.139606	.....
HLA-F-AS1	6	0.468531	0.837163	0.0969031	NA	0.0112989	11265	0.003603	0.139606	...?.
EEF2K	16	0.146853	0.228771	0.684316	0.262737	0.040959	14669	0.003606	0.139606	.....
PYGL	14	0.0849151	0.901099	0.413586	0.322677	0.023976	14669	0.003607	0.139606	.....
CCNT2-AS1	2	0.026973	0.628372	0.354645	0.110889	0.134865	14669	0.003614	0.139606	.....
LOC90784	2	0.0729271	0.220779	0.37962	0.414585	0.0529471	14669	0.003616	0.139606	.....
WDR78	1	0.706294	0.896104	0.608392	0.616384	0.00119988	14669	0.003619	0.139606	.....
CKMT1A	15	0.0689311	0.761239	0.462537	0.503497	0.016983	14669	0.003631	0.139606	.....
LOC643542	18	0.281718	0.200799	0.302697	NA	0.026973	11265	0.003633	0.139606	...?.
NIN	14	0.715285	0.22977	0.0799201	0.0539461	0.124875	14669	0.003636	0.139606	.....
LOC101929745	5	0.295704	0.923077	0.737263	0.030969	0.0519481	14669	0.003647	0.139606	.....
LOC257396	5	0.216783	0.481518	0.231768	NA	0.021978	11265	0.003648	0.139606	...?.
ZYG11A	1	0.250749	0.364635	0.155844	0.689311	0.015984	14669	0.00365	0.139606	.....
KIAA1683	19	0.420579	0.648352	0.044955	0.524476	0.017982	14669	0.003651	0.139606	.....
CASP2	7	0.0629371	NA	0.561439	0.397602	0.022977	13691	0.003664	0.139606	.?...
NXT1	20	0.250749	0.114885	0.00449955	0.290709	0.1998	14669	0.003664	0.139606	.....
STAM2	2	0.0899101	0.927073	0.123876	0.045954	0.166833	14669	0.003664	0.139606	.....
MAPK1IP1L	14	0.56044	0.115884	0.563437	0.048951	0.0959041	14669	0.003666	0.139606	.....
KAZALD1	10	0.772228	0.20979	0.64036	0.227772	0.014985	14669	0.003667	0.139606	.....
KRT6A	12	0.903097	0.989011	0.027972	0.311688	0.0124988	14669	0.003683	0.139796	.....
LINC00668	18	0.94006	NA	0.711289	NA	0.00169983	10287	0.003685	0.139796	.?.?.
TUBGCP4	15	0.177822	0.676324	0.393606	0.34965	0.01998	14669	0.003694	0.139891	.....
OR2T8	1	0.338661	0.0959041	NA	0.016983	0.203796	13818	0.003701	0.13991	..?..
NINJ1	9	0.020979	0.134865	0.538462	0.292707	0.122877	14669	0.003725	0.14057	.....
TMEM71	8	0.625375	0.00619938	0.552448	0.838162	0.014985	14669	0.003753	0.141164	.....
LINC01063	3	0.865135	NA	0.848152	0.00349965	0.0799201	13691	0.003754	0.141164	.?...
ARL3	10	0.58042	0.993007	0.0769231	0.83017	0.0029997	14669	0.003766	0.141164	.....
CA8	8	0.0679321	0.649351	0.35964	0.0959041	0.107892	14669	0.003767	0.141164	.....
TLDC2	20	0.45954	0.023976	0.106893	0.242757	0.125874	14669	0.003785	0.141592	.....
ACMSD	2	0.017982	0.69031	0.16983	0.196803	0.135864	14669	0.003796	0.141601	.....
SRD5A1	5	0.210789	0.110889	0.293706	NA	0.044955	11265	0.003801	0.141601	...?.
KCNAB1-AS2	3	0.042957	0.843157	0.778222	0.030969	0.134865	14669	0.003805	0.141601	.....
CECR2	22	0.391608	0.156843	0.0999001	0.504496	0.036963	14669	0.003827	0.142069	.....
GABRA5	15	0.0889111	0.0869131	0.607393	0.622378	0.034965	14669	0.003834	0.142069	.....
NMNAT3	3	0.10989	0.212787	0.115884	0.96004	0.023976	14669	0.00384	0.142069	.....
LOC101930452	12	0.430569	0.0599401	0.00359964	0.768232	0.0749251	14669	0.003844	0.142069	.....
GRIN2D	19	0.257742	0.0669331	0.115884	0.232767	0.132867	14669	0.003854	0.142195	.....
DGCR10	22	0.147852	NA	0.214785	0.118881	0.0809191	13691	0.003867	0.142407	.?...
STK3	8	0.035964	0.636364	0.585415	NA	0.027972	11265	0.003873	0.142407	...?.
SYNRG	17	0.476523	0.889111	0.147852	0.256743	0.018981	14669	0.003896	0.142801	.....
HOXB9	17	0.177822	0.685315	0.204795	0.173826	0.0579421	14669	0.003897	0.142801	.....
ZNF610	19	0.023976	0.668332	0.211788	0.646354	0.035964	14669	0.003904	0.142815	.....
MTRNR2L1	17	0.646354	0.958042	0.0809191	0.138861	0.030969	14669	0.003922	0.14323	.....
KPNA7	7	0.257742	0.471528	0.104895	0.167832	0.0809191	14669	0.003934	0.143291	.....
HHIPL1	14	0.152847	0.254745	0.0589411	0.0939061	0.232767	14669	0.003937	0.143291	.....
PLA2R1	2	0.033966	0.182817	0.561439	0.994006	0.018981	14669	0.003953	0.143569	.....
SLC37A4	11	0.372627	0.0959041	0.134865	0.433566	0.0519481	14669	0.003958	0.143569	.....
OR52K2	11	0.220779	NA	0.253746	0.00104999	0.458541	13691	0.003972	0.143628	.?...
PTPN14	1	NA	0.162837	0.534466	0.227772	0.025974	13245	0.003978	0.143628	?....
SIRPB2	20	0.00101999	0.969031	0.663337	0.034965	0.326673	14669	0.003988	0.143628	.....
CD59	11	0.0629371	0.032967	0.153846	0.824176	0.0789211	14669	0.003989	0.143628	.....
YBEY	21	0.618382	0.862138	0.012987	0.027972	0.166833	14669	0.003993	0.143628	.....
ZRANB3	2	0.034965	0.00289971	0.982018	0.227772	0.241758	14669	0.004007	0.143794	.....
NPRL3	16	0.506494	0.61039	0.413586	0.025974	0.0859141	14669	0.004011	0.143794	.....
OR8D4	11	0.878122	0.908092	0.46953	0.343656	0.00339966	14669	0.00407	0.145519	.....
YY1AP1	1	0.0719281	0.28971	0.928072	0.000489995	0.648352	14669	0.004076	0.145519	.....
FMNL1	17	0.897103	0.853147	0.255744	0.0899101	0.021978	14669	0.004082	0.145519	.....
CHD8	14	0.411588	0.296703	0.38961	0.15984	0.047952	14669	0.004088	0.145519	.....
PRAC2	17	0.127872	NA	0.335664	0.194805	0.0509491	13691	0.004095	0.145519	.?...
EID2	19	0.612388	0.273726	0.737263	0.0909091	0.037962	14669	0.004113	0.145519	.....
ATM	11	0.905095	0.458541	0.775225	NA	0.00269973	11265	0.004114	0.145519	...?.
SULT4A1	22	0.559441	0.828172	0.327672	0.312687	0.00979902	14669	0.00412	0.145519	.....
HDAC5	17	0.373626	0.278721	0.763237	0.0819181	0.0579421	14669	0.00412	0.145519	.....
PYM1	12	0.04995	NA	0.0759241	0.02997	0.352647	13691	0.00413	0.145633	.?...
ITGAE	17	0.190809	0.383616	0.408591	0.148851	0.0699301	14669	0.004151	0.146134	.....
RALA	7	0.553447	0.015984	0.226773	0.396603	0.0659341	14669	0.004167	0.146194	.....
CDC42EP1	22	0.556444	0.042957	0.0829171	0.196803	0.12987	14669	0.004174	0.146194	.....
PRR23C	3	0.686314	0.69031	0.57043	0.362637	0.00539946	14669	0.004236	0.146194	.....
MYOZ2	4	0.208791	0.016983	0.458541	0.165834	0.173826	14669	0.004248	0.146194	.....
RNF112	17	0.214785	0.522478	0.42957	0.00549945	0.291708	14669	0.004257	0.146194	.....
GABRR3	3	0.427572	0.869131	0.333666	0.854146	0.00235998	14669	0.004258	0.146194	.....
ICOS	2	0.0979021	0.338661	0.721279	0.61039	0.016983	14669	0.00426	0.146194	.....
HDAC2	6	0.348651	0.602398	0.124875	0.280719	0.036963	14669	0.004269	0.146194	.....
TMEM143	19	0.602398	0.842158	0.739261	0.022977	0.046953	14669	0.00427	0.146194	.....
SP9	2	0.975025	0.235764	0.811189	0.0909091	0.023976	14669	0.004287	0.146194	.....
SLU7	5	0.764236	0.047952	0.679321	0.896104	0.00469953	14669	0.004292	0.146194	.....
ZSCAN2	15	0.04995	0.935065	0.400599	NA	0.023976	11265	0.004292	0.146194	...?.
CNIH4	1	0.0509491	0.250749	0.759241	0.036963	0.238761	14669	0.004315	0.146194	.....
NUCB2	11	0.374625	0.465534	0.362637	0.225774	0.031968	14669	0.004332	0.146194	.....
CCDC144NL-AS1	17	0.13986	0.603397	0.203796	0.698302	0.016983	14669	0.004357	0.146194	.....
ELL3	15	0.132867	0.596404	0.596404	0.53047	0.013986	14669	0.004358	0.146194	.....
MAP1A	15	0.146853	0.496503	0.32967	0.362637	0.035964	14669	0.004359	0.146194	.....
YIPF3	6	0.572428	0.425574	0.937063	0.0949051	0.025974	14669	0.004362	0.146194	.....
NAGA	22	0.0569431	0.0609391	0.107892	0.467532	0.160839	14669	0.004364	0.146194	.....
ECD	10	0.561439	0.579421	0.375624	NA	0.00799201	11265	0.00437	0.146194	...?.
ERVK13-1	16	0.022977	0.943057	0.212787	0.0859141	0.177822	14669	0.00437	0.146194	.....
TOMM5	9	0.180819	0.774226	0.706294	0.038961	0.0849151	14669	0.004377	0.146194	.....
C20orf96	20	0.605395	0.79021	0.316683	0.556444	0.00459954	14669	0.004393	0.146194	.....
SH3BP5	3	0.118881	0.198801	0.0629371	0.642358	0.0659341	14669	0.004395	0.146194	.....
LOC100506937	7	NA	0.00439956	NA	NA	NA	978	0.0044	0.146194	?.???
ZMYM1	1	0.769231	0.16983	0.042957	0.0519481	0.185814	14669	0.004407	0.146194	.....
LOC100130417	20	NA	0.268731	0.240759	NA	0.016983	9841	0.004407	0.146194	?..?.
DDX52	17	0.430569	0.892108	0.0659341	0.579421	0.011988	14669	0.004409	0.146194	.....
RHPN1-AS1	8	0.188811	0.56044	0.015984	0.183816	0.148851	14669	0.004411	0.146194	.....
BBS4	15	0.113886	0.18981	0.125874	0.258741	0.135864	14669	0.004427	0.146194	.....
KCNK10	14	0.15984	0.943057	0.042957	NA	0.035964	11265	0.004429	0.146194	...?.
CD5	11	0.223776	0.032967	0.271728	0.386613	0.0949051	14669	0.004431	0.146194	.....
LHX4	1	0.037962	0.202797	0.599401	0.839161	0.025974	14669	0.004437	0.146194	.....
MRPS31P5	13	0.00409959	0.335664	0.244755	0.0719281	0.452547	14669	0.004439	0.146194	.....
DPT	1	0.406593	0.858142	0.187812	0.000519995	0.455544	14669	0.00444	0.146194	.....
GREB1	2	0.425574	0.21978	0.312687	0.134865	0.0749251	14669	0.004445	0.146194	.....
TANK	2	0.00449955	0.386613	0.188811	0.42957	0.15984	14669	0.004448	0.146194	.....
LOC100505918	1	0.612388	NA	0.515485	0.040959	0.04995	13691	0.00445	0.146194	.?...
SPATA25	20	NA	0.136863	0.112887	0.034965	0.212787	13245	0.004453	0.146194	?....
ANTXR1	2	NA	0.00669933	0.956044	0.0509491	0.155844	13245	0.004454	0.146194	?....
LOC101928162	12	0.707293	0.633367	0.0799201	0.275724	0.024975	14669	0.004458	0.146194	.....
OR8J3	11	0.916084	0.340659	0.588412	0.523477	0.0039996	14669	0.00446	0.146194	.....
AKR1C4	10	0.402597	0.878122	0.453546	0.0529471	0.0529471	14669	0.004462	0.146194	.....
EIF3K	19	0.639361	0.21978	0.571429	0.0529471	0.0759241	14669	0.004467	0.146194	.....
VIP	6	0.277722	0.454545	0.0039996	0.678322	0.0549451	14669	0.004472	0.146194	.....
LOC101927230	17	0.396603	NA	0.01998	0.697303	0.018981	13691	0.004483	0.146194	.?...
SLC19A1	21	0.192807	0.260739	0.326673	0.0589411	0.176823	14669	0.004506	0.146194	.....
IQCJ	3	0.796204	0.112887	0.0107989	0.00669933	0.56044	14669	0.004508	0.146194	.....
GSG2	17	0.386613	NA	0.364635	0.222777	0.023976	13691	0.00451	0.146194	.?...
NDUFA6-AS1	22	0.0689311	0.157842	0.117882	0.569431	0.0889111	14669	0.004521	0.146194	.....
LOC101927620	14	0.0979021	0.506494	0.55045	NA	0.024975	11265	0.004527	0.146194	...?.
SLC35E3	12	0.278721	0.987013	0.0859141	0.548452	0.0151985	14669	0.004532	0.146194	.....
EXOC7	17	0.562438	0.394605	0.515485	0.00729927	0.180819	14669	0.004535	0.146194	.....
MIRLET7DHG	9	0.458541	0.897103	0.403596	0.0519481	0.0519481	14669	0.004538	0.146194	.....
CBX1	17	0.024975	0.202797	0.285714	0.0609391	0.378621	14669	0.004542	0.146194	.....
OR5D13	11	NA	0.675325	0.528472	0.293706	0.00899101	13245	0.004544	0.146194	?....
HSD11B1	1	0.42957	0.472527	0.678322	0.234765	0.018981	14669	0.004545	0.146194	.....
MFAP1	15	0.147852	0.988012	0.330669	0.858142	0.00529947	14669	0.004571	0.146194	.....
HYI	1	0.028971	NA	0.565435	0.538462	0.027972	13691	0.004575	0.146194	.?...
RPL37	5	0.332667	0.617383	0.450549	0.325674	0.017982	14669	0.004588	0.146194	.....
PFN1	17	0.407592	0.826174	0.472527	0.476523	0.00669933	14669	0.004589	0.146194	.....
PRPH	12	0.123876	0.037962	0.123876	0.296703	0.200799	14669	0.004597	0.146194	.....
PRSS54	16	0.227772	0.030969	0.256743	0.592408	0.0639361	14669	0.00461	0.146194	.....
CNN2	19	0.018981	0.442557	0.774226	0.0141986	0.376623	14669	0.004612	0.146194	.....
ZNF134	19	0.92008	0.211788	0.382617	0.00469953	0.21978	14669	0.004616	0.146194	.....
MCM6	2	0.00179982	0.143856	0.718282	0.519481	0.141858	14669	0.004616	0.146194	.....
MAP3K19	2	0.00259974	0.13986	0.986014	0.851149	0.0549451	14669	0.004618	0.146194	.....
MRPL18	6	0.473526	0.994006	0.193806	0.038961	0.0789211	14669	0.004636	0.146194	.....
NUP50	22	0.240759	0.0749251	0.274725	0.0739261	0.233766	14669	0.004665	0.146194	.....
LETM1	4	0.0719281	NA	0.396603	0.114885	0.101898	13691	0.004667	0.146194	.?...
DNMT3A	2	0.338661	0.00789921	0.104895	0.411588	0.151848	14669	0.004667	0.146194	.....
SPA17	11	0.110889	NA	0.307692	0.23976	0.0539461	13691	0.00467	0.146194	.?...
NUDT13	10	0.527473	0.559441	0.404595	NA	0.00899101	11265	0.004671	0.146194	...?.
TARP	7	0.014985	0.808192	0.215784	0.0659341	0.264735	14669	0.004672	0.146194	.....
PARTICL	2	0.017982	0.913087	0.023976	0.0789211	0.362637	14669	0.00468	0.146194	.....
GFRA3	5	0.293706	0.444555	0.470529	0.031968	0.137862	14669	0.004682	0.146194	.....
OR5AK2	11	0.989011	0.031968	0.996004	0.012987	0.146853	14669	0.004682	0.146194	.....
PNP	14	0.157842	0.00609939	0.914086	NA	0.0779221	11265	0.004705	0.146194	...?.
PRMT6	1	0.205794	NA	0.631369	0.478521	0.010989	13691	0.004707	0.146194	.?...
HSCB	22	0.763237	0.686314	0.272727	0.0629371	0.046953	14669	0.004707	0.146194	.....
SLC33A1	3	0.0769231	0.211788	0.385614	0.0699301	0.238761	14669	0.00471	0.146194	.....
USF2	19	0.102897	0.264735	0.263736	0.231768	0.108891	14669	0.00471	0.146194	.....
GRIP2	3	0.150849	0.692308	0.633367	0.00849915	0.226773	14669	0.004719	0.146262	.....
PGLYRP3	1	0.03996	0.215784	0.0839161	0.234765	0.235764	14669	0.004735	0.146367	.....
TCP11	6	0.0909091	0.032967	0.163836	0.398601	0.173826	14669	0.004736	0.146367	.....
SH3GL1	19	0.591409	0.663337	0.212787	0.02997	0.104895	14669	0.004747	0.146477	.....
EPB41	1	0.350649	0.0559441	0.777223	0.33966	0.040959	14669	0.004757	0.146477	.....
CDC25C	5	0.603397	0.43956	0.445554	0.0929071	0.046953	14669	0.00476	0.146477	.....
BPIFB6	20	0.410589	0.51049	0.332667	0.427572	0.015984	14669	0.004767	0.146483	.....
FTCDNL1	2	0.888112	0.644356	0.143856	0.120879	0.034965	14669	0.004792	0.146862	.....
LOC101929715	2	0.517483	NA	0.59041	NA	0.0059994	10287	0.004793	0.146862	.?.?.
DARS2	1	0.346653	0.247752	0.298701	0.0929071	0.113886	14669	0.004806	0.147051	.....
BORCS5	12	0.341658	0.333666	0.32967	0.00919908	0.28971	14669	0.004835	0.147501	.....
KDM3B	5	0.372627	0.363636	0.676324	0.00819918	0.207792	14669	0.004841	0.147501	.....
GPX2	14	0.457542	0.803197	0.835165	0.03996	0.044955	14669	0.004843	0.147501	.....
LINC00644	14	0.182817	0.0879121	0.787213	0.784216	0.016983	14669	0.004851	0.147501	.....
LOC101060385	2	0.034965	0.622378	0.480519	0.00819918	0.425574	14669	0.004855	0.147501	.....
CCDC84	11	0.215784	0.155844	0.113886	0.732268	0.03996	14669	0.004865	0.147597	.....
IL19	1	0.0989011	0.283716	0.364635	0.00389961	0.575425	14669	0.0049	0.14812	.....
LINC00637	14	0.02997	0.502498	0.831169	0.986014	0.00999001	14669	0.004907	0.14812	.....
RPRM	2	0.0649351	NA	0.17982	0.045954	0.245754	13691	0.004912	0.14812	.?...
FAM134B	5	0.0699301	0.263736	0.5005	NA	0.04995	11265	0.004922	0.14812	...?.
MCIDAS	5	0.67033	0.138861	0.529471	NA	0.014985	11265	0.004925	0.14812	...?.
DNAL1	14	0.270729	0.274725	0.193806	NA	0.038961	11265	0.004928	0.14812	...?.
RMST	12	0.0529471	0.16983	0.223776	0.193806	0.205794	14669	0.004932	0.14812	.....
VIM-AS1	10	0.00519948	0.263736	0.494505	0.036963	0.514486	14669	0.004947	0.14812	.....
ZNF541	19	0.605395	0.337662	0.134865	0.0699301	0.113886	14669	0.004952	0.14812	.....
ASIC3	7	0.491508	0.658342	0.551449	0.030969	0.0789211	14669	0.004958	0.14812	.....
IFNA6	9	NA	0.048951	NA	0.032967	NA	4382	0.004958	0.14812	?.?.?
NBPF18P	1	0.378621	0.187812	0.106893	0.458541	0.04995	14669	0.004975	0.148202	.....
PRDM2	1	0.751249	0.612388	0.237762	0.038961	0.0789211	14669	0.005001	0.148202	.....
LINC01336	5	0.00249975	0.582418	0.98002	0.742258	0.034965	14669	0.005002	0.148202	.....
RPL21	13	0.909091	0.761239	0.0599401	0.032967	0.100899	14669	0.005003	0.148202	.....
DLL4	15	0.673327	NA	0.726274	0.240759	0.00899101	13691	0.005006	0.148202	.?...
LOC644919	14	0.839161	0.124875	0.296703	NA	0.017982	11265	0.005008	0.148202	...?.
ZNF30	19	0.404595	0.509491	0.417582	0.223776	0.030969	14669	0.00502	0.148202	.....
PTGER4	5	0.175824	0.30969	0.599401	0.347652	0.036963	14669	0.005035	0.148202	.....
DGCR5	22	0.281718	0.809191	0.616384	0.162837	0.028971	14669	0.005037	0.148202	.....
CENPQ	6	0.210789	0.781219	0.024975	NA	0.048951	11265	0.005055	0.148202	...?.
CCT7	2	0.013986	0.844156	0.52048	0.041958	0.248751	14669	0.005056	0.148202	.....
C16orf90	16	0.412587	0.553447	0.511489	0.651349	0.00629937	14669	0.005063	0.148202	.....
LINC01624	6	0.0899101	0.82018	0.0509491	0.233766	0.112887	14669	0.005072	0.148202	.....
C20orf27	20	0.00339966	0.641359	0.491508	0.144855	0.222777	14669	0.00508	0.148202	.....
COLEC12	18	0.016983	0.268731	NA	0.127872	NA	5806	0.00508	0.148202	..?.?
PTPN5	11	0.675325	0.0809191	0.622378	0.955045	0.0049995	14669	0.005087	0.148202	.....
PHLPP2	16	0.342657	0.258741	0.027972	0.0759241	0.261738	14669	0.005094	0.148202	.....
LOC101927267	12	0.140859	0.024975	0.396603	0.0929071	0.310689	14669	0.005103	0.148202	.....
RAI1-AS1	17	NA	0.643357	NA	0.00339966	NA	4382	0.005105	0.148202	?.?.?
BTD	3	0.258741	0.614386	0.017982	0.036963	0.314685	14669	0.005113	0.148202	.....
CASC19	8	0.406593	0.357642	0.599401	0.373626	0.017982	14669	0.005114	0.148202	.....
BLNK	10	0.799201	0.79021	0.424575	0.105894	0.022977	14669	0.005116	0.148202	.....
CDK5	7	0.915085	0.756244	0.472527	0.0759241	0.024975	14669	0.00514	0.148202	.....
SYCE1	10	0.114885	0.994006	0.337662	0.015984	NA	6657	0.005147	0.148202	....?
SIRPA	20	0.352647	0.388611	0.310689	0.67033	0.012987	14669	0.005153	0.148202	.....
GTPBP2	6	0.64036	0.232767	0.316683	0.130869	0.0629371	14669	0.005159	0.148202	.....
ABRACL	6	0.247752	0.401598	0.873127	NA	0.012987	11265	0.005159	0.148202	...?.
OR4B1	11	0.46953	0.648352	0.757243	0.242757	0.013986	14669	0.005165	0.148202	.....
IGF2BP2	3	0.403596	0.264735	0.608392	0.310689	0.026973	14669	0.005195	0.148202	.....
FCAMR	1	0.248751	0.101898	0.591409	0.040959	0.223776	14669	0.005195	0.148202	.....
LOC101928435	21	0.107892	0.222777	0.84016	0.311688	0.0509491	14669	0.005203	0.148202	.....
PHF20	20	0.589411	0.440559	0.211788	0.26973	0.030969	14669	0.005203	0.148202	.....
SFTPC	8	0.4995	0.011988	0.273726	0.644356	0.04995	14669	0.005207	0.148202	.....
ATXN3	14	0.388611	0.835165	0.742258	0.231768	0.013986	14669	0.005208	0.148202	.....
HSF2BP	21	0.130869	0.0559441	0.047952	NA	0.172827	11265	0.005213	0.148202	...?.
KANK3	19	0.353646	0.365634	0.81019	0.010199	0.186813	14669	0.005213	0.148202	.....
CISH	3	0.176823	0.737263	0.77023	0.486513	0.010989	14669	0.005232	0.148202	.....
LINC00842	20	NA	NA	0.802198	NA	0.00429957	8863	0.005232	0.148202	??.?.
GPR19	12	0.577423	0.117882	0.0719281	0.0859141	0.196803	14669	0.005239	0.148202	.....
SZT2	1	0.032967	0.978022	0.563437	0.122877	0.0939061	14669	0.00524	0.148202	.....
JAKMIP1	4	0.923077	0.183816	0.354645	0.030969	0.117882	14669	0.005252	0.148202	.....
WDR34	9	0.632368	0.110889	0.456543	0.131868	0.0729271	14669	0.005252	0.148202	.....
SLC22A3	6	0.022977	0.254745	0.267732	0.365634	0.141858	14669	0.005257	0.148202	.....
TANC1	2	0.00429957	0.521479	0.316683	0.218781	0.222777	14669	0.005275	0.148489	.....
PRSS38	1	0.00829917	0.0649351	0.881119	0.868132	0.0629371	14669	0.005281	0.148489	.....
CCDC39	3	0.986014	0.121878	0.141858	0.0116988	0.26973	14669	0.00529	0.148548	.....
SGCZ	8	0.00799201	0.102897	0.786214	NA	NA	3253	0.005305	0.148775	...??
IL18R1	2	0.654346	0.0549451	0.044955	0.048951	0.32967	14669	0.005321	0.148892	.....
C17orf77	17	0.153846	0.470529	0.528472	0.696304	0.013986	14669	0.005323	0.148892	.....
SRPK1	6	0.583417	0.77023	0.045954	0.027972	0.175824	14669	0.005334	0.149006	.....
TMX2	11	0.123876	0.939061	0.546454	0.0789211	0.0799201	14669	0.005353	0.149316	.....
CCNI2	5	0.0529471	0.962038	0.975025	0.317682	0.022977	14669	0.005359	0.149316	.....
LOC285593	5	0.017982	0.55045	0.017982	NA	0.185814	11265	0.005382	0.149527	...?.
SLAIN2	4	0.758242	0.217782	0.03996	0.729271	0.020979	14669	0.005409	0.149527	.....
ZFYVE9	1	0.014985	0.223776	0.13986	0.108891	0.431568	14669	0.005415	0.149527	.....
IL1RL2	2	0.843157	0.17982	0.545455	0.128871	0.042957	14669	0.005418	0.149527	.....
ZPR1	11	0.755245	0.609391	0.40959	0.170829	0.021978	14669	0.00543	0.149527	.....
LOC339666	22	0.142857	0.668332	0.124875	0.358641	0.0579421	14669	0.005431	0.149527	.....
LOC101927179	4	0.240759	0.559441	0.0779221	0.153846	0.118881	14669	0.005431	0.149527	.....
AES	19	0.536464	0.381618	0.117882	0.130869	0.0889111	14669	0.005434	0.149527	.....
ECHDC2	1	0.576424	0.225774	0.141858	0.986014	0.00899101	14669	0.00544	0.149527	.....
ANKRD39	2	0.145854	0.913087	0.107892	0.113886	0.11988	14669	0.005443	0.149527	.....
LOC103191607	13	0.01998	0.576424	0.314685	0.012987	0.523477	14669	0.005444	0.149527	.....
IL1RL1	2	0.657343	0.183816	0.033966	0.041958	0.274725	14669	0.00545	0.149527	.....
FAM171A2	17	0.141858	NA	0.21978	0.0789211	0.142857	13691	0.005493	0.14954	.?...
RMDN1	8	0.0709291	0.264735	0.47952	0.113886	0.178821	14669	0.005502	0.14954	.....
CLASP1	2	0.982018	0.0609391	0.340659	0.024975	0.186813	14669	0.005505	0.14954	.....
EIF4EBP1	8	0.0609391	0.925075	0.35964	0.0589411	0.160839	14669	0.005522	0.14954	.....
LOC101928517	19	0.012987	0.753247	0.318681	0.456543	0.0739261	14669	0.005525	0.14954	.....
ACSS2	20	0.040959	0.423576	0.405594	0.108891	0.194805	14669	0.005533	0.14954	.....
ZFPM2-AS1	8	0.205794	0.421578	0.0759241	0.311688	0.0889111	14669	0.005541	0.14954	.....
NPAT	11	0.831169	0.84016	0.747253	NA	0.00249975	11265	0.005545	0.14954	...?.
CDKN2A	9	0.792208	0.567433	0.295704	0.0629371	0.0589411	14669	0.005551	0.14954	.....
CHGB	20	0.113886	0.704296	0.538462	0.00429957	0.372627	14669	0.005552	0.14954	.....
KHNYN	14	0.809191	0.548452	0.0739261	0.047952	0.116883	14669	0.005568	0.14954	.....
SMTN	22	0.370629	0.157842	0.681319	0.43956	0.024975	14669	0.005577	0.14954	.....
ROCK2	2	0.838162	0.325674	0.935065	0.230769	0.011988	14669	0.005585	0.14954	.....
LOC100505984	2	0.649351	0.146853	0.156843	0.647353	0.021978	14669	0.005596	0.14954	.....
S100A16	1	0.0929071	0.924076	0.717283	0.238761	0.033966	14669	0.005606	0.14954	.....
SULT1C2	2	0.028971	0.435564	0.773227	0.04995	0.236763	14669	0.005607	0.14954	.....
GALNT8	12	0.306693	0.235764	0.313686	0.683317	0.020979	14669	0.005609	0.14954	.....
SPHK2	19	NA	0.583417	0.447552	0.037962	0.0769231	13245	0.005617	0.14954	?....
FLJ46906	6	0.37962	0.0699301	0.100899	NA	0.0809191	11265	0.005619	0.14954	...?.
POLDIP3	22	0.0719281	0.748252	0.525475	0.13986	0.0879121	14669	0.005625	0.14954	.....
MPP4	2	NA	0.17982	0.143856	0.153846	0.0919081	13245	0.005627	0.14954	?....
MYO15A	17	0.451548	0.685315	0.698302	0.010989	0.132867	14669	0.005635	0.14954	.....
FGB	4	0.543457	0.00379962	0.140859	0.448551	0.132867	14669	0.005656	0.14954	.....
LINC01068	13	0.756244	0.58042	0.552448	0.016983	0.0949051	14669	0.005663	0.14954	.....
BLOC1S2	10	0.207792	0.0599401	0.310689	0.0699301	0.296703	14669	0.005663	0.14954	.....
LELP1	1	0.801199	NA	0.117882	0.315684	0.018981	13691	0.005676	0.14954	.?...
NAPA-AS1	19	0.311688	NA	0.258741	0.134865	0.0649351	13691	0.005687	0.14954	.?...
EFCAB6-AS1	22	0.776224	0.784216	0.786214	0.027972	0.044955	14669	0.005691	0.14954	.....
HCN1	5	0.121878	0.152847	0.957043	NA	0.034965	11265	0.005702	0.14954	...?.
NIP7	16	0.148851	0.122877	0.6004	0.657343	0.032967	14669	0.00571	0.14954	.....
TMEM136	11	0.105894	0.126873	0.917083	0.824176	0.018981	14669	0.005714	0.14954	.....
LINC00634	22	0.288711	0.00179982	0.509491	0.395604	0.151848	14669	0.005715	0.14954	.....
LEF1-AS1	4	0.192807	0.388611	0.407592	0.14985	0.0929071	14669	0.005722	0.14954	.....
EPHA2	1	0.250749	0.716284	0.0549451	0.766234	0.020979	14669	0.005724	0.14954	.....
SEC23A	14	0.861139	0.180819	0.331668	NA	0.0155984	11265	0.005733	0.14954	...?.
LOC401127	4	0.353646	0.36963	0.511489	0.0509491	0.121878	14669	0.005739	0.14954	.....
OAS3	12	0.462537	0.391608	0.015984	0.464535	0.0619381	14669	0.005739	0.14954	.....
ZC3H7A	16	0.473526	0.0799201	0.108891	NA	0.0659341	11265	0.00574	0.14954	...?.
ZBTB44	11	0.0599401	0.380619	0.0569431	0.146853	0.283716	14669	0.005742	0.14954	.....
CCNI	4	0.263736	0.464535	0.45954	0.0859141	0.0989011	14669	0.005744	0.14954	.....
KCNK15	20	0.744256	NA	0.23976	0.141858	0.032967	13691	0.005744	0.14954	.?...
MRGPRX1	11	0.01998	NA	0.211788	0.498501	0.0749251	13691	0.005752	0.14954	.?...
ALPK1	4	0.637363	0.296703	0.132867	0.0769231	0.125874	14669	0.005753	0.14954	.....
ZFP36L2	2	0.00189981	NA	0.991009	0.423576	0.0759241	13691	0.005761	0.14954	.?...
TIE1	1	0.0749251	0.213786	0.828172	0.476523	0.043956	14669	0.005782	0.14954	.....
HTR5A	7	0.805195	0.0829171	0.741259	0.14985	0.047952	14669	0.005789	0.14954	.....
PMS2P9	7	0.366633	NA	0.847153	NA	0.00729927	10287	0.005797	0.14954	.?.?.
NUP50-AS1	22	0.376623	0.04995	0.245754	0.0799201	0.247752	14669	0.005798	0.14954	.....
LOC105370306	13	0.015984	0.614386	0.15984	NA	0.104895	11265	0.005799	0.14954	...?.
R3HDM1	2	0.00659934	0.174825	0.961039	0.24975	0.177822	14669	0.005802	0.14954	.....
HLA-H	6	0.100899	0.378621	0.965035	NA	0.023976	11265	0.005805	0.14954	...?.
OR10P1	12	0.818182	0.96004	0.335664	0.00169983	0.208791	14669	0.005832	0.149877	.....
KDELC2	11	0.366633	0.971029	0.647353	NA	0.00639936	11265	0.005836	0.149877	...?.
C1S	12	0.108891	0.77023	0.546454	0.430569	0.024975	14669	0.005839	0.149877	.....
CDK2AP1	12	0.197802	0.032967	0.471528	NA	0.0809191	11265	0.00585	0.14998	...?.
PARP14	3	0.689311	0.0959041	0.453546	0.276723	0.042957	14669	0.005871	0.15014	.....
RAB35	12	0.853147	0.691309	0.030969	NA	0.018981	11265	0.005884	0.15014	...?.
LOC101927157	4	0.214785	0.472527	0.524476	0.122877	0.0819181	14669	0.005884	0.15014	.....
TJAP1	6	0.796204	0.251748	0.686314	0.0869131	0.048951	14669	0.005896	0.15014	.....
MCOLN3	1	0.0519481	0.771229	0.038961	0.113886	0.270729	14669	0.005897	0.15014	.....
PRELID3B	20	0.818182	0.338661	0.665335	0.016983	0.110889	14669	0.005942	0.15014	.....
HPGD	4	0.707293	0.0619381	0.71029	0.272727	0.037962	14669	0.00595	0.15014	.....
CHAF1B	21	0.363636	0.14985	0.644356	0.183816	0.0689311	14669	0.00595	0.15014	.....
OTOF	2	0.317682	0.22977	0.142857	0.450549	0.0559441	14669	0.005951	0.15014	.....
ANKIB1	7	0.045954	0.942058	0.362637	0.0569431	0.187812	14669	0.005954	0.15014	.....
SEPN1	1	0.465534	0.312687	0.524476	0.132867	0.0609391	14669	0.005955	0.15014	.....
ZNF397	18	0.168831	0.401598	0.0999001	0.142857	0.174825	14669	0.005956	0.15014	.....
NBPF7	1	0.021978	0.613387	0.183816	0.301698	0.140859	14669	0.005957	0.15014	.....
OR51V1	11	0.231768	0.200799	0.695305	0.0819181	0.131868	14669	0.005981	0.15014	.....
OR5D16	11	0.0549451	0.511489	0.048951	0.302697	0.171828	14669	0.005995	0.15014	.....
MMP27	11	0.679321	0.038961	0.246753	0.618382	0.033966	14669	0.005997	0.15014	.....
PCBP4	3	0.163836	0.576424	0.893107	0.0079992	0.245754	14669	0.006036	0.15014	.....
TRIM8	10	0.368631	0.988012	0.549451	0.785215	0.00309969	14669	0.006046	0.15014	.....
RUNX1	21	0.0819181	0.0849151	0.848152	0.511489	0.0589411	14669	0.00605	0.15014	.....
FTSJ3	17	0.906094	NA	0.163836	0.0739261	0.0549451	13691	0.006061	0.15014	.?...
JMJD1C	10	0.132867	0.538462	0.0939061	NA	0.0629371	11265	0.006064	0.15014	...?.
PGLYRP4	1	0.211788	0.638362	0.163836	0.152847	0.101898	14669	0.006083	0.15014	.....
FAM149B1	10	0.203796	0.68032	0.450549	NA	0.01998	11265	0.006091	0.15014	...?.
EZR	6	0.354645	0.236763	0.491508	0.00259974	0.472527	14669	0.006122	0.15014	.....
ELF3	1	0.0759241	0.373626	0.188811	0.0789211	0.281718	14669	0.006122	0.15014	.....
SMNDC1	10	0.126873	0.678322	0.270729	0.267732	0.0659341	14669	0.006127	0.15014	.....
ATF5	19	0.204795	0.240759	0.421578	0.038961	0.247752	14669	0.006138	0.15014	.....
C6orf58	6	0.451548	0.0739261	0.0789211	0.843157	0.038961	14669	0.006138	0.15014	.....
NDUFA7	19	0.410589	0.436563	0.752248	0.022977	0.132867	14669	0.006156	0.15014	.....
DEFB115	20	0.0569431	NA	0.132867	0.588412	0.0529471	13691	0.006163	0.15014	.?...
ELF1	13	0.948052	0.881119	0.685315	NA	0.00239976	11265	0.006167	0.15014	...?.
LOC100128398	19	0.563437	0.51049	0.54046	0.016983	0.13986	14669	0.006175	0.15014	.....
XRCC3	14	0.036963	0.126873	0.482517	0.613387	0.0829171	14669	0.006178	0.15014	.....
OR4C16	11	0.040959	0.726274	0.666334	0.448551	0.036963	14669	0.006183	0.15014	.....
SNTB1	8	0.388611	0.777223	0.912088	NA	0.0059994	11265	0.006189	0.15014	...?.
TRUB1	10	0.230769	0.360639	0.4995	0.315684	0.044955	14669	0.006196	0.15014	.....
LOC101929199	4	0.403596	0.217782	0.833167	0.112887	0.0689311	14669	0.006198	0.15014	.....
RAB1A	2	0.263736	0.645355	0.010989	0.785215	0.038961	14669	0.006206	0.15014	.....
PLEKHB2	2	0.132867	0.400599	0.415584	0.217782	0.0879121	14669	0.006214	0.15014	.....
PCBP3	21	0.023976	0.016983	0.152847	0.0729271	0.778222	14669	0.006218	0.15014	.....
IFI27	14	0.876124	0.131868	0.110889	NA	0.032967	11265	0.006219	0.15014	...?.
TP53I13	17	0.51049	0.981019	0.475524	0.778222	0.00269973	14669	0.006222	0.15014	.....
ASAH1	8	0.0799201	0.267732	0.027972	NA	0.160839	11265	0.006223	0.15014	...?.
UBE2R2	9	0.142857	0.300699	0.908092	NA	0.025974	11265	0.00623	0.15014	...?.
ESRRG	1	0.791209	0.048951	0.00379962	NA	NA	3253	0.006235	0.15014	...??
TRIM56	7	0.236763	0.403596	0.27972	0.413586	0.042957	14669	0.006249	0.15014	.....
RDM1	17	0.273726	0.0979021	0.397602	0.391608	0.0679321	14669	0.006259	0.15014	.....
PURG	8	0.508492	0.464535	0.122877	0.386613	0.035964	14669	0.006266	0.15014	.....
PDE10A	6	0.656344	0.626374	0.706294	0.295704	0.0111989	14669	0.006269	0.15014	.....
TRIM31	6	0.828172	0.388611	1	0.497502	0.00419958	14669	0.006281	0.15014	..0..
C10orf126	10	0.182817	0.565435	0.0579421	NA	0.0629371	11265	0.006286	0.15014	...?.
LOC102724301	11	0.582418	0.034965	0.795205	0.143856	0.0909091	14669	0.006298	0.15014	.....
LHFPL5	6	0.413586	0.941059	0.030969	0.00999001	0.345654	14669	0.006306	0.15014	.....
EMX1	2	0.507493	NA	0.617383	0.198801	0.021978	13691	0.006307	0.15014	.?...
TXNRD3	3	0.323676	0.566434	0.0529471	0.925075	0.016983	14669	0.006312	0.15014	.....
BCAR4	16	0.210789	0.954046	0.596404	0.00829917	0.20979	14669	0.006319	0.15014	.....
LINC00332	13	0.261738	0.187812	0.885115	NA	0.023976	11265	0.006321	0.15014	...?.
ACTR1B	2	0.834166	0.678322	0.819181	0.133866	0.015984	14669	0.006332	0.15014	.....
MIR5095	16	0.9001	0.201798	0.0659341	0.157842	0.0939061	14669	0.006334	0.15014	.....
LINC00703	10	0.503497	0.353646	0.116883	0.024975	0.264735	14669	0.006338	0.15014	.....
TGM7	15	0.232767	0.423576	0.267732	0.534466	0.031968	14669	0.006339	0.15014	.....
SBSN	19	0.718282	0.398601	0.506494	0.201798	0.027972	14669	0.006344	0.15014	.....
RASAL2	1	0.043956	0.126873	0.472527	0.0569431	0.403596	14669	0.006349	0.15014	.....
RAB32	6	0.252747	0.529471	0.0969031	0.0529471	0.234765	14669	0.006353	0.15014	.....
SPATA4	4	0.146853	0.466533	0.167832	0.031968	0.327672	14669	0.006357	0.15014	.....
NOL7	6	0.301698	0.701299	0.238761	0.266733	0.043956	14669	0.006364	0.15014	.....
TRIML1	4	0.663337	0.314685	0.263736	0.475524	0.01998	14669	0.006378	0.15014	.....
LOC100294145	6	0.576424	0.163836	0.386613	0.65035	0.0167983	14669	0.006381	0.15014	.....
ADAD2	16	0.1998	0.999001	0.604396	0.330669	0.018981	14669	0.006393	0.15014	.....
DXO	6	0.559441	0.613387	0.718282	0.187812	0.021978	14669	0.006398	0.15014	.....
DDX23	12	0.0939061	0.853147	0.414585	0.208791	0.0669331	14669	0.006416	0.15014	.....
GS1-124K5.11	7	0.773227	0.130869	0.467532	NA	0.018981	11265	0.006417	0.15014	...?.
NT5C3B	17	0.423576	0.961039	0.843157	0.016983	0.0869131	14669	0.006436	0.15014	.....
CYP4A11	1	0.633367	0.463536	0.838162	0.172827	0.022977	14669	0.006446	0.15014	.....
POU6F2-AS1	7	0.7003	0.474525	0.893107	0.413586	0.00699301	14669	0.006447	0.15014	.....
CNTD2	19	0.714286	0.00439956	0.833167	0.021978	0.32967	14669	0.006448	0.15014	.....
HSH2D	19	0.436563	0.188811	0.047952	0.567433	0.0599401	14669	0.006452	0.15014	.....
CEP41	7	0.128871	0.436563	0.186813	0.231768	0.117882	14669	0.006456	0.15014	.....
WTAP	6	0.120879	0.914086	0.270729	0.0799201	0.135864	14669	0.006486	0.15014	.....
IGFALS	16	0.717283	0.185814	0.844156	0.00609939	0.223776	14669	0.00649	0.15014	.....
TTC25	17	0.885115	0.534466	0.450549	0.000399996	0.394605	14669	0.006496	0.15014	.....
RASSF10	11	0.357642	0.202797	0.964036	0.257742	0.035964	14669	0.006498	0.15014	.....
GSPT1	16	0.646354	0.388611	0.401598	0.048951	0.102897	14669	0.006499	0.15014	.....
IGSF10	3	0.122877	0.578422	0.625375	0.488511	0.025974	14669	0.006508	0.15014	.....
LOC440982	3	0.230769	0.543457	0.806194	0.0659341	0.0919081	14669	0.006513	0.15014	.....
ITGA6	2	0.470529	0.556444	0.157842	0.291708	0.042957	14669	0.006514	0.15014	.....
ATF6B	6	0.42957	0.488511	0.244755	0.539461	0.01998	14669	0.006523	0.15014	.....
SOX14	3	0.463536	0.293706	0.186813	0.0549451	0.185814	14669	0.006531	0.15014	.....
DCDC5	11	0.414585	0.172827	0.811189	NA	0.01998	11265	0.006536	0.15014	...?.
P3H2-AS1	3	0.529471	0.278721	0.106893	0.194805	0.0959041	14669	0.006547	0.15014	.....
KRTAP25-1	21	0.712288	0.201798	0.947053	NA	0.00929907	11265	0.00655	0.15014	...?.
CISD1	10	0.00899101	0.0529471	0.313686	0.038961	0.82018	14669	0.00655	0.15014	.....
TRIM51	11	0.635365	0.938062	0.110889	0.28971	0.024975	14669	0.006556	0.15014	.....
CYP2D6	22	0.460539	0.263736	0.115884	0.110889	0.154845	14669	0.006597	0.15014	.....
TFCP2L1	2	0.481518	0.511489	0.404595	0.017982	0.181818	14669	0.006606	0.15014	.....
C16orf78	16	0.681319	0.486513	0.030969	0.134865	0.113886	14669	0.006609	0.15014	.....
DPPA4	3	0.637363	0.834166	0.0799201	0.172827	0.0519481	14669	0.006612	0.15014	.....
KIF11	10	0.171828	0.298701	0.0899101	0.563437	0.0709291	14669	0.006618	0.15014	.....
ABT1	6	0.423576	0.575425	0.00559944	0.347652	0.103896	14669	0.006618	0.15014	.....
SLC1A7	1	0.013986	0.659341	0.626374	0.0599401	0.271728	14669	0.006621	0.15014	.....
RGS14	5	0.253746	0.178821	0.99001	0.494505	0.022977	14669	0.006622	0.15014	.....
ACLY	17	0.524476	0.693307	0.964036	0.00139986	0.241758	14669	0.006626	0.15014	.....
DNAJC9	10	0.13986	0.764236	0.471528	NA	0.023976	11265	0.006627	0.15014	...?.
REPS1	6	0.304695	0.11988	0.502498	NA	0.042957	11265	0.006637	0.15014	...?.
NEURL1-AS1	10	0.211788	0.989011	0.506494	0.111888	0.0589411	14669	0.006643	0.15014	.....
F2RL2	5	0.551449	0.121878	0.023976	NA	0.0909091	11265	0.006651	0.15014	...?.
LOC105372288	19	0.842158	0.532468	0.227772	0.118881	0.04995	14669	0.006652	0.15014	.....
NUB1	7	0.612388	0.385614	0.828172	0.233766	0.020979	14669	0.006653	0.15014	.....
EIF2B1	12	0.861139	0.0059994	0.271728	0.330669	0.0999001	14669	0.006661	0.15014	.....
ZNF317	19	0.202797	0.185814	0.192807	0.021978	0.450549	14669	0.006663	0.15014	.....
LOC100129316	9	0.154845	0.305694	0.0749251	0.287712	0.14985	14669	0.006666	0.15014	.....
GRINA	8	0.779221	0.55045	0.467532	0.030969	0.0889111	14669	0.006667	0.15014	.....
DBX2	12	0.422577	0.214785	0.447552	NA	0.027972	11265	0.006672	0.15014	...?.
C4orf17	4	0.751249	0.759241	0.539461	0.118881	0.026973	14669	0.006695	0.15014	.....
TLR10	4	0.547453	0.415584	0.526474	0.4995	0.012987	14669	0.0067	0.15014	.....
SWT1	1	0.047952	0.297702	0.874126	0.152847	0.136863	14669	0.006702	0.15014	.....
GK5	3	0.330669	0.290709	0.403596	0.415584	0.036963	14669	0.006708	0.15014	.....
P4HA2-AS1	5	0.336663	0.0999001	0.0629371	0.812188	0.0539461	14669	0.00671	0.15014	.....
ATP8B1	18	0.734266	0.122877	0.151848	NA	0.038961	11265	0.006722	0.15014	...?.
BDH1	3	0.145854	0.0619381	0.544456	0.0619381	0.323676	14669	0.006733	0.15014	.....
RINT1	7	0.017982	0.175824	0.127872	0.888112	0.107892	14669	0.006741	0.15014	.....
SYNJ2-IT1	6	0.161838	NA	0.418581	0.0709291	0.130869	13691	0.006749	0.15014	.?...
LOC100506178	7	0.408591	0.118881	0.021978	NA	0.115884	11265	0.006751	0.15014	...?.
NFE2L3	7	0.260739	0.226773	0.0509491	0.454545	0.0999001	14669	0.006751	0.15014	.....
ENPEP	4	0.204795	0.017982	0.181818	0.013986	0.79021	14669	0.006767	0.15014	.....
DEFB122	20	0.103896	0.496503	0.701299	0.416583	0.036963	14669	0.006774	0.15014	.....
LINC01611	6	0.704296	0.0739261	0.017982	0.831169	0.048951	14669	0.00678	0.15014	.....
LOC102723344	15	0.0639361	0.36963	0.615385	NA	0.0509491	11265	0.006784	0.15014	...?.
EML2	19	0.494505	0.452547	0.575425	0.043956	0.105894	14669	0.006787	0.15014	.....
HYPK	15	0.207792	0.766234	NA	0.818182	0.00559944	13818	0.006788	0.15014	..?..
COG8	16	0.107892	0.040959	0.579421	0.573427	0.0849151	14669	0.006796	0.15014	.....
CLPP	19	0.682318	NA	0.123876	0.0659341	0.0959041	13691	0.006804	0.15014	.?...
FAM179B	14	0.815185	0.262737	0.127872	0.0789211	0.125874	14669	0.006805	0.15014	.....
LOC105375545	7	0.0609391	0.706294	0.846154	0.425574	0.030969	14669	0.006806	0.15014	.....
CTD-2151A2.1	5	0.0859141	0.156843	0.0829171	0.37962	0.191808	14669	0.006807	0.15014	.....
SLC22A18	11	0.215784	0.922078	0.749251	0.0729271	0.0669331	14669	0.006814	0.15014	.....
C1orf194	1	0.142857	0.682318	0.561439	0.261738	0.047952	14669	0.006843	0.15014	.....
ARHGEF26-AS1	3	0.185814	0.783217	0.314685	0.708292	0.014985	14669	0.00686	0.15014	.....
SOCS2	12	0.885115	0.033966	0.405594	NA	0.032967	11265	0.006868	0.15014	...?.
KCNJ14	19	0.14985	NA	0.87013	0.00309969	0.344655	13691	0.006874	0.15014	.?...
RFWD2	1	0.652348	0.972028	0.304695	0.014985	0.124875	14669	0.006878	0.15014	.....
NDFIP2	13	0.76024	0.623377	0.396603	0.284715	0.0171983	14669	0.00689	0.15014	.....
DGKA	12	0.035964	NA	0.193806	0.0759241	0.285714	13691	0.006892	0.15014	.?...
C17orf67	17	0.0689311	0.855145	0.277722	0.316683	0.0689311	14669	0.006895	0.15014	.....
DENND5A	11	0.645355	0.331668	0.567433	NA	0.012987	11265	0.006896	0.15014	...?.
ITK	5	0.657343	0.451548	0.511489	0.270729	0.022977	14669	0.006898	0.15014	.....
NEB	2	0.287712	0.758242	0.986014	0.033966	0.0869131	14669	0.006901	0.15014	.....
MTX2	2	0.0909091	0.122877	0.115884	0.318681	0.214785	14669	0.006914	0.15014	.....
ZNRF3	22	0.351648	0.195804	0.41958	0.181818	0.0939061	14669	0.006938	0.15014	.....
DAPP1	4	0.154845	0.338661	0.02997	0.174825	0.25974	14669	0.006942	0.15014	.....
ARF6	14	0.56044	0.020979	0.15984	0.312687	0.137862	14669	0.006956	0.15014	.....
OR5D18	11	0.180819	0.717283	0.137862	0.037962	0.260739	14669	0.006961	0.15014	.....
PHB2	12	0.22977	0.408591	0.442557	0.047952	0.187812	14669	0.006963	0.15014	.....
NPY5R	4	0.703297	0.427572	0.00519948	0.02997	0.374625	14669	0.006969	0.15014	.....
P4HA1	10	0.526474	0.531469	0.388611	NA	0.014985	11265	0.006972	0.15014	...?.
C9orf92	9	0.577423	0.160839	0.274725	0.275724	0.0629371	14669	0.006972	0.15014	.....
BAAT	9	0.0949051	0.304695	0.544456	0.286713	0.0899101	14669	0.006978	0.15014	.....
RAPGEF6	5	0.0519481	0.0939061	0.012987	0.837163	0.192807	14669	0.006978	0.15014	.....
LINC00311	16	0.0789211	NA	0.988012	0.753247	0.00999001	13691	0.006979	0.15014	.?...
PON1	7	0.130869	0.77023	0.994006	NA	0.013986	11265	0.006979	0.15014	...?.
RHPN1	8	0.108891	0.589411	0.021978	0.171828	0.250749	14669	0.006984	0.15014	.....
OR2G3	1	0.734266	0.183816	0.306693	0.330669	0.037962	14669	0.006987	0.15014	.....
ZBTB40	1	0.0599401	0.0909091	0.013986	0.1998	0.529471	14669	0.006998	0.150227	.....
PRNT	20	0.927073	0.041958	0.018981	0.607393	0.0719281	14669	0.007014	0.150399	.....
ASAP3	1	0.152847	0.00539946	0.501499	0.308691	NA	6657	0.007022	0.150399	....?
DCLK3	3	0.00559944	0.57043	0.246753	0.714286	0.0959041	14669	0.007027	0.150399	.....
SERINC4	15	0.460539	0.915085	0.394605	0.367632	0.014985	14669	0.007052	0.150634	.....
NIM1K	5	0.164835	0.759241	0.9001	0.0519481	0.0999001	14669	0.007052	0.150634	.....
SKIV2L2	5	0.108891	0.629371	0.944056	NA	0.01998	11265	0.007066	0.150655	...?.
LOC105370457	14	0.856144	0.597403	0.947053	NA	0.00359964	11265	0.00707	0.150655	...?.
IQCG	3	0.300699	0.935065	0.146853	0.00339966	0.425574	14669	0.007086	0.150655	.....
LINC00174	7	0.838162	0.215784	0.764236	NA	0.00999001	11265	0.007095	0.150655	...?.
SMCO1	3	0.125874	0.89011	0.71029	0.498501	0.016983	14669	0.007098	0.150655	.....
PEX2	8	0.113886	0.618382	0.343656	0.178821	0.105894	14669	0.007105	0.150655	.....
AHI1	6	0.35964	0.552448	0.998002	0.207792	0.025974	14669	0.007107	0.150655	.....
NTS	12	0.846154	0.922078	0.138861	0.781219	0.00419958	14669	0.007109	0.150655	.....
GTF3C3	2	0.529471	0.290709	0.183816	0.102897	0.130869	14669	0.007124	0.150694	.....
FRA10AC1	10	0.531469	0.042957	0.426573	NA	0.04995	11265	0.00713	0.150694	...?.
GSTK1	7	NA	NA	0.250749	0.123876	0.0509491	12267	0.007134	0.150694	??...
LOC100996583	1	0.12987	0.121878	0.778222	0.121878	0.173826	14669	0.007156	0.150694	.....
ANAPC1	2	0.351648	0.961039	0.324675	0.861139	0.00519948	14669	0.007156	0.150694	.....
ZCCHC14	16	0.302697	0.957043	0.256743	NA	0.017982	11265	0.007159	0.150694	...?.
ZBTB8OS	1	0.01998	0.602398	0.28971	0.959041	0.035964	14669	0.007162	0.150694	.....
VASH2	1	0.453546	0.132867	0.423576	0.588412	0.028971	14669	0.007167	0.150694	.....
LOC105376306	9	0.0509491	0.022977	0.942058	NA	0.121878	11265	0.007177	0.150694	...?.
EP400NL	12	0.811189	0.0829171	0.885115	NA	0.014985	11265	0.007205	0.150694	...?.
BMP3	4	0.523477	0.0569431	0.0529471	0.00369963	0.858142	14669	0.007212	0.150694	.....
EYA4	6	NA	0.815185	0.383616	NA	0.0089991	9841	0.007214	0.150694	?..?.
MYH2	17	0.786214	0.784216	0.476523	0.047952	0.0569431	14669	0.007223	0.150694	.....
PAUPAR	11	0.278721	0.0679321	0.839161	NA	0.042957	11265	0.007235	0.150694	...?.
JAML	11	0.168831	0.163836	0.155844	NA	0.0979021	11265	0.007246	0.150694	...?.
XIRP1	3	0.13986	0.234765	0.038961	0.327672	0.198801	14669	0.007248	0.150694	.....
MTMR14	3	0.729271	0.4995	0.593407	0.048951	0.0729271	14669	0.007261	0.150694	.....
ACOT2	14	0.0699301	0.245754	0.772228	NA	0.0549451	11265	0.007262	0.150694	...?.
RGS13	1	0.67033	0.220779	0.024975	0.013986	0.488511	14669	0.007263	0.150694	.....
CDC37	19	0.00159984	0.438561	0.25974	0.294705	0.326673	14669	0.007266	0.150694	.....
KCNN2	5	0.718282	0.512488	0.116883	NA	0.021978	11265	0.007272	0.150694	...?.
ZNF622	5	0.0949051	0.00859914	0.746254	0.372627	0.185814	14669	0.007274	0.150694	.....
LOC149950	20	0.526474	0.364635	0.397602	0.233766	0.045954	14669	0.00728	0.150694	.....
PEF1	1	0.295704	NA	0.000189998	0.10989	0.418581	13691	0.007283	0.150694	.?...
HIST2H2BF	1	0.032967	NA	0.822178	0.030969	0.258741	13691	0.007286	0.150694	.?...
KMT2C	7	0.773227	0.110889	0.295704	0.54046	0.026973	14669	0.0073	0.150756	.....
S100A10	1	0.493506	0.937063	0.252747	0.435564	0.014985	14669	0.007303	0.150756	.....
PLAUR	19	0.797203	0.628372	0.00449955	0.761239	0.025974	14669	0.007336	0.151042	.....
STK11	20	NA	0.626374	0.646354	0.702298	0.0039996	13245	0.007342	0.151042	?....
ZYG11B	1	0.206793	0.616384	0.14985	0.872128	0.018981	14669	0.007344	0.151042	.....
PDZD3	11	0.103896	0.408591	0.825175	0.428571	0.038961	14669	0.007352	0.151042	.....
MUC4	3	0.917083	0.141858	0.582418	0.00549945	0.27972	14669	0.007354	0.151042	.....
LOC101927418	14	0.882118	0.030969	0.0899101	0.177822	0.167832	14669	0.007359	0.151042	.....
BAIAP2-AS1	17	0.417582	0.361638	0.0539461	NA	0.0589411	11265	0.007374	0.151195	...?.
FAM160B1	10	0.101898	0.717283	0.446553	0.642358	0.023976	14669	0.007393	0.151195	.....
TRAPPC4	11	0.183816	0.0869131	0.133866	0.901099	0.0579421	14669	0.007398	0.151195	.....
SDCBP	8	0.764236	0.62038	0.733267	0.0869131	0.035964	14669	0.007404	0.151195	.....
LOC100505817	18	0.295704	0.245754	0.165834	0.644356	0.042957	14669	0.007416	0.151195	.....
TFAP2A	6	0.852148	0.719281	0.775225	0.14985	0.016983	14669	0.007417	0.151195	.....
S100B	21	0.228771	0.0779221	0.01998	0.707293	0.134865	14669	0.00744	0.151195	.....
EMB	5	0.342657	0.331668	0.985015	0.027972	0.148851	14669	0.007442	0.151195	.....
NWD1	19	0.0999001	0.635365	0.667333	0.101898	0.11988	14669	0.007451	0.151195	.....
OR4X1	11	0.390609	0.721279	0.995005	0.104895	0.037962	14669	0.007451	0.151195	.....
LINC00473	6	0.150849	0.558442	0.804196	0.013986	0.25974	14669	0.007469	0.151195	.....
TTC19	17	0.771229	0.190809	0.271728	0.0889111	0.115884	14669	0.007482	0.151195	.....
ZNF774	15	0.548452	0.170829	0.647353	NA	0.021978	11265	0.007484	0.151195	...?.
DDN	12	0.922078	NA	0.248751	0.01998	0.118881	13691	0.007534	0.151195	.?...
ABHD12B	14	0.242757	0.65035	0.475524	0.0719281	0.118881	14669	0.007534	0.151195	.....
TMC3	15	0.0799201	0.151848	0.421578	0.104895	0.290709	14669	0.007558	0.151195	.....
DYRK3	1	0.8002	0.572428	0.191808	0.711289	0.00819918	14669	0.007559	0.151195	.....
RRP7BP	22	0.022977	0.512488	0.157842	0.354645	0.172827	14669	0.007561	0.151195	.....
TRIM9	14	0.431568	0.460539	0.00329967	0.032967	0.498501	14669	0.007567	0.151195	.....
OTP	5	0.466533	0.268731	0.0959041	0.014985	0.428571	14669	0.007575	0.151195	.....
URAHP	16	0.578422	0.163836	0.895105	0.210789	0.041958	14669	0.007576	0.151195	.....
DTWD1	15	0.337662	0.355644	0.037962	0.0019998	0.845155	14669	0.007584	0.151195	.....
ZNF649	19	0.724276	0.447552	0.148851	0.034965	0.175824	14669	0.007585	0.151195	.....
RABL6	9	0.260739	0.914086	0.132867	0.041958	0.198801	14669	0.007592	0.151195	.....
PER3	1	0.553447	0.011988	0.227772	0.00389961	0.834166	14669	0.007609	0.151195	.....
LYPD6B	2	0.106893	0.878122	0.375624	0.0849151	0.142857	14669	0.007627	0.151195	.....
ZSWIM5	1	0.665335	0.889111	0.477522	0.679321	0.0039996	14669	0.007628	0.151195	.....
KLHL17	1	0.253746	0.238761	0.506494	NA	0.03996	11265	0.007634	0.151195	...?.
PPP1R13B	14	0.042957	0.669331	0.881119	0.877123	0.013986	14669	0.007637	0.151195	.....
SCN9A	2	0.838162	0.0569431	0.486513	0.201798	0.0719281	14669	0.007638	0.151195	.....
LRRN4CL	11	0.558442	0.462537	0.161838	0.233766	0.0609391	14669	0.007642	0.151195	.....
CRNKL1	20	0.0549451	0.282717	0.696304	0.280719	0.110889	14669	0.007648	0.151195	.....
SLC27A6	5	0.350649	0.460539	0.132867	0.0559441	0.221778	14669	0.007651	0.151195	.....
AGPAT3	21	0.0699301	0.24975	0.572428	NA	0.0699301	11265	0.007651	0.151195	...?.
SGPP1	14	0.397602	0.557443	0.829171	NA	0.0113989	11265	0.007659	0.151195	...?.
ZNF470	19	0.258741	0.297702	0.420579	0.044955	0.230769	14669	0.007669	0.151195	.....
CEP170B	14	0.763237	0.420579	0.572428	0.217782	0.026973	14669	0.007672	0.151195	.....
FMO6P	1	0.011988	0.0949051	0.300699	0.324675	0.324675	14669	0.007684	0.151195	.....
LOC100506548	5	0.488511	0.63037	0.33966	0.491508	0.016983	14669	0.007685	0.151195	.....
FAM131B	7	0.00379962	0.150849	0.111888	0.133866	0.697303	14669	0.007694	0.151195	.....
LINC01593	2	0.368631	0.235764	0.519481	0.027972	0.241758	14669	0.007694	0.151195	.....
SNRPF	12	0.901099	0.0969031	0.107892	0.033966	0.285714	14669	0.007698	0.151195	.....
KCNK5	6	0.148851	0.468531	0.217782	NA	0.0579421	11265	0.007706	0.151195	...?.
SCG2	20	NA	0.235764	0.768232	0.270729	0.027972	13245	0.007711	0.151195	?....
ZNF229	19	0.729271	0.114885	0.371628	0.152847	0.0919081	14669	0.007714	0.151195	.....
LRP10	14	0.953047	0.0709291	0.100899	0.335664	0.0739261	14669	0.007715	0.151195	.....
KRTAP5-4	11	0.343656	0.0539461	0.44955	NA	0.0659341	11265	0.00774	0.151195	...?.
LOC101928767	14	0.163836	0.226773	0.387612	NA	0.0619381	11265	0.007747	0.151195	...?.
IQGAP3	1	0.263736	0.351648	0.364635	0.14985	0.115884	14669	0.00775	0.151195	.....
LINC01070	13	0.160839	0.263736	0.455544	0.654346	0.036963	14669	0.007753	0.151195	.....
SAA2-SAA4	11	0.147852	0.533467	0.768232	0.01998	0.245754	14669	0.007784	0.151195	.....
C6orf52	6	0.497502	0.614386	0.934066	0.025974	0.0969031	14669	0.007794	0.151195	.....
VDR	12	0.365634	0.266733	0.156843	0.387612	0.0709291	14669	0.007803	0.151195	.....
OR2F1	7	0.0909091	0.542458	0.394605	0.335664	0.0769231	14669	0.007812	0.151195	.....
LOC101928068	1	0.282717	NA	0.0809191	0.917083	0.016983	13691	0.007824	0.151195	.?...
NEAT1	11	0.638362	0.979021	0.64036	0.0829171	0.034965	14669	0.007825	0.151195	.....
SH3BP2	4	0.195804	0.258741	0.581419	0.0739261	0.188811	14669	0.007826	0.151195	.....
ADGRL3	4	0.0989011	0.672328	0.835165	NA	0.024975	11265	0.007834	0.151195	...?.
HSD11B1L	19	0.679321	0.344655	0.364635	0.46953	0.01998	14669	0.007835	0.151195	.....
MROH9	1	0.014985	0.994006	0.909091	0.273726	0.0689311	14669	0.00784	0.151195	.....
ATP11B	3	0.341658	0.647353	0.668332	0.175824	0.043956	14669	0.007849	0.151195	.....
OR51B2	11	0.0839161	0.202797	0.631369	0.198801	0.152847	14669	0.00785	0.151195	.....
CLRN2	4	0.414585	0.711289	0.475524	0.216783	0.036963	14669	0.007852	0.151195	.....
CBX3	7	0.704296	0.12987	0.034965	0.635365	0.0559441	14669	0.007853	0.151195	.....
CIC	19	0.036963	NA	0.921079	0.183816	0.0899101	13691	0.007871	0.151195	.?...
CPA1	7	0.515485	0.114885	0.511489	0.15984	0.100899	14669	0.007875	0.151195	.....
GJB2	13	0.59041	NA	0.00229977	0.00509949	0.669331	13691	0.007888	0.151195	.?...
FIG4	6	0.310689	0.296703	0.382617	0.146853	0.115884	14669	0.007897	0.151195	.....
TSPO2	6	0.567433	0.28971	0.515485	NA	0.01998	11265	0.007902	0.151195	...?.
PHLDA2	11	0.276723	NA	0.112887	NA	0.041958	10287	0.007915	0.151195	.?.?.
LOC100996579	2	0.0879121	NA	0.00629937	0.312687	0.228771	13691	0.007918	0.151195	.?...
OOSP1	11	0.422577	0.426573	0.00549945	NA	0.103896	11265	0.007956	0.151195	...?.
PLCB4	20	0.03996	0.380619	0.567433	NA	0.0739261	11265	0.007979	0.151195	...?.
LOC100996437	7	0.877123	0.104895	0.65035	NA	0.017982	11265	0.007985	0.151195	...?.
SREBF1	17	0.27972	0.544456	0.322677	0.04995	0.186813	14669	0.008015	0.151195	.....
PLK4	4	0.102897	0.033966	0.452547	0.477522	0.146853	14669	0.008027	0.151195	.....
SLC43A3	11	0.937063	0.127872	0.026973	0.782218	0.033966	14669	0.008031	0.151195	.....
LOC102724874	8	0.747253	0.953047	0.837163	0.578422	0.00269973	14669	0.008051	0.151195	.....
CIDEA	18	0.528472	0.47952	0.00529947	0.787213	0.046953	14669	0.008077	0.151195	.....
TPTE2	13	0.782218	0.964036	0.778222	0.286713	0.00769923	14669	0.008089	0.151195	.....
SLC16A9	10	0.038961	0.217782	0.400599	0.238761	0.214785	14669	0.008091	0.151195	.....
HBB	11	0.145854	0.027972	0.58042	0.316683	0.170829	14669	0.008092	0.151195	.....
OLFML2B	1	0.362637	0.305694	0.274725	0.122877	0.138861	14669	0.008092	0.151195	.....
PCGF3	4	0.248751	0.465534	0.438561	0.165834	0.0919081	14669	0.008109	0.151195	.....
FMN2	1	NA	0.774226	0.104895	0.037962	0.154845	13245	0.008109	0.151195	?....
RALYL	8	0.141858	0.408591	0.821179	NA	0.030969	11265	0.008112	0.151195	...?.
OPA1	3	0.045954	0.982018	0.903097	0.0959041	0.107892	14669	0.008115	0.151195	.....
BPIFB4	20	0.581419	0.381618	0.312687	0.415584	0.028971	14669	0.008121	0.151195	.....
TIMM50	19	0.316683	0.181818	0.164835	0.034965	0.386613	14669	0.008122	0.151195	.....
BRF1	14	0.106893	0.617383	0.678322	0.869131	0.012987	14669	0.008133	0.151195	.....
GSR	8	0.455544	0.914086	0.224775	0.030969	0.153846	14669	0.008146	0.151195	.....
CD300LD	17	0.227772	0.305694	0.688312	0.716284	0.018981	14669	0.008152	0.151195	.....
CST6	11	0.235764	0.415584	0.124875	NA	0.0639361	11265	0.008154	0.151195	...?.
LOC100507639	4	0.947053	0.413586	0.764236	0.513487	0.00609939	14669	0.008156	0.151195	.....
SPOPL	2	0.317682	0.794206	0.746254	0.0909091	0.0629371	14669	0.00816	0.151195	.....
TSSC1	2	0.282717	0.175824	0.113886	0.351648	0.125874	14669	0.008172	0.151195	.....
AARS2	6	0.921079	0.16983	0.217782	0.274725	0.0519481	14669	0.008176	0.151195	.....
LOC100507195	12	0.385614	0.375624	0.754246	0.418581	0.022977	14669	0.008179	0.151195	.....
E2F6	2	0.591409	0.736264	0.118881	0.123876	0.0849151	14669	0.008185	0.151195	.....
EIF4E	4	0.554446	0.636364	0.457542	0.00879912	0.224775	14669	0.008185	0.151195	.....
SEPSECS	4	0.529471	0.421578	0.533467	0.142857	0.0609391	14669	0.008189	0.151195	.....
ABRA	8	0.968032	0.316683	0.247752	0.0769231	0.0929071	14669	0.008211	0.151195	.....
SERAC1	6	0.185814	0.3996	0.529471	0.0829171	0.164835	14669	0.008217	0.151195	.....
ZNF808	19	0.641359	0.283716	0.157842	0.016983	0.322677	14669	0.00822	0.151195	.....
CCDC107	9	0.128871	NA	0.391608	NA	0.037962	10287	0.008221	0.151195	.?.?.
MIR4500HG	13	0.115884	0.10989	0.907093	NA	0.0609391	11265	0.008229	0.151195	...?.
DZIP1L	3	0.28971	0.605395	0.117882	0.00349965	0.592408	14669	0.008237	0.151195	.....
FAM175A	4	0.232767	0.316683	0.0879121	0.200799	0.182817	14669	0.008239	0.151195	.....
GEMIN4	17	0.426573	0.594406	0.0729271	0.745255	0.023976	14669	0.008241	0.151195	.....
NFAM1	22	0.579421	0.472527	0.0769231	0.00579942	0.474525	14669	0.008248	0.151195	.....
NFE2L1	17	0.036963	0.192807	0.378621	0.0679321	0.445554	14669	0.008255	0.151195	.....
KCNA2	1	0.138861	0.0629371	0.772228	0.385614	0.100899	14669	0.008257	0.151195	.....
CCL23	17	0.446553	0.606394	0.232767	0.154845	0.0789211	14669	0.008257	0.151195	.....
AQR	15	0.240759	0.582418	0.604396	0.611389	0.016983	14669	0.008262	0.151195	.....
LINC00346	13	0.281718	0.916084	0.828172	0.337662	0.016983	14669	0.008269	0.151195	.....
CAP2	6	0.923077	0.481518	0.243756	0.467532	0.014985	14669	0.008279	0.151195	.....
ARHGEF26	3	0.175824	0.867133	0.204795	0.625375	0.026973	14669	0.008284	0.151195	.....
ZNF34	8	0.488511	0.218781	0.758242	NA	0.020979	11265	0.008291	0.151195	...?.
LINC01011	6	0.779221	0.0194981	0.0609391	NA	0.112887	11265	0.008291	0.151195	...?.
FAM157C	16	0.411588	0.218781	NA	0.023976	NA	5806	0.008292	0.151195	..?.?
LINC00593	15	0.336663	0.401598	0.233766	NA	0.040959	11265	0.008297	0.151195	...?.
LARGE-AS1	22	0.382617	0.027972	0.664336	0.0849151	0.241758	14669	0.008314	0.151195	.....
DPPA2	3	0.762238	0.936064	0.361638	0.027972	0.0919081	14669	0.008316	0.151195	.....
SMIM23	5	0.0949051	0.762238	0.154845	0.709291	0.03996	14669	0.00832	0.151195	.....
MMRN1	4	0.424575	0.326673	0.398601	0.181818	0.0809191	14669	0.008328	0.151195	.....
ACTR10	14	0.503497	0.534466	0.933067	0.227772	0.023976	14669	0.008328	0.151195	.....
OSTN	3	0.246753	0.474525	0.2997	0.428571	0.047952	14669	0.008331	0.151195	.....
ZNF385D	3	NA	0.739261	NA	NA	0.00739926	8990	0.008334	0.151195	?.??.
CLCNKB	1	0.327672	0.034965	0.253746	0.971029	0.042957	14669	0.008345	0.151195	.....
GALK1	17	0.293706	0.28971	0.037962	0.514486	0.0979021	14669	0.008349	0.151195	.....
XPO5	6	0.875125	0.320679	0.567433	0.160839	0.03996	14669	0.008371	0.151195	.....
CNEP1R1	16	0.634366	0.34965	0.107892	NA	0.037962	11265	0.008371	0.151195	...?.
GGT5	22	0.0799201	0.606394	0.420579	0.0579421	0.24975	14669	0.008373	0.151195	.....
KRBA2	17	0.587413	0.374625	0.918082	0.52048	0.00999001	14669	0.008376	0.151195	.....
ZNF701	19	0.296703	0.959041	0.685315	0.0059994	0.235764	14669	0.008391	0.151195	.....
DSEL	18	0.228771	0.147852	0.656344	0.418581	0.0599401	14669	0.008394	0.151195	.....
THRB-AS1	3	0.223776	0.226773	0.037962	0.646354	0.0979021	14669	0.008408	0.151195	.....
ARHGAP32	11	0.232767	0.498501	0.183816	NA	0.0509491	11265	0.008411	0.151195	...?.
PPM1B	2	0.2997	0.559441	0.148851	0.763237	0.023976	14669	0.008413	0.151195	.....
RHEBL1	12	0.467532	NA	0.02997	0.15984	0.12987	13691	0.008415	0.151195	.?...
AZGP1P1	7	0.113886	0.926074	0.248751	0.123876	0.136863	14669	0.008415	0.151195	.....
EFEMP1	2	0.468531	0.266733	0.288711	0.806194	0.017982	14669	0.008416	0.151195	.....
RBM39	20	0.517483	0.802198	0.441558	0.446553	0.013986	14669	0.008422	0.151195	.....
SAXO2	15	0.304695	0.293706	0.187812	0.727273	0.034965	14669	0.008423	0.151195	.....
CCNT2	2	0.018981	0.35964	0.673327	0.285714	0.154845	14669	0.008423	0.151195	.....
C3orf84	3	0.545455	0.380619	0.648352	0.0939061	0.0779221	14669	0.008429	0.151195	.....
MCOLN2	1	0.00799201	0.767233	0.0589411	0.347652	0.264735	14669	0.008429	0.151195	.....
AEBP2	12	0.578422	0.828172	0.214785	NA	0.015984	11265	0.00843	0.151195	...?.
CLP1	11	0.486513	0.104895	0.843157	0.0899101	0.124875	14669	0.008432	0.151195	.....
TTYH3	7	0.523477	0.836164	0.145854	NA	0.020979	11265	0.008433	0.151195	...?.
UNG	12	0.217782	0.435564	0.020979	0.320679	0.16983	14669	0.008433	0.151195	.....
XKR3	22	0.574426	0.807193	0.162837	0.21978	0.046953	14669	0.008451	0.151195	.....
PAFAH1B3	19	0.045954	NA	0.86014	0.24975	0.0729271	13691	0.008455	0.151195	.?...
RAI14	5	0.945055	0.601399	0.22977	0.233766	0.028971	14669	0.008459	0.151195	.....
LINC01473	2	0.85015	0.608392	0.385614	0.013986	0.155844	14669	0.008467	0.151195	.....
XPA	9	0.192807	0.13986	0.985015	0.127872	0.133866	14669	0.008469	0.151195	.....
SLC4A1	17	0.152847	0.651349	0.192807	0.854146	0.023976	14669	0.00847	0.151195	.....
TARDBP	1	0.460539	0.38961	0.450549	0.233766	0.0539461	14669	0.008495	0.151515	.....
ZNF639	3	0.011988	0.945055	0.741259	0.024975	0.363636	14669	0.008502	0.151515	.....
LINC00202-1	10	0.043956	0.135864	0.201798	NA	0.182817	11265	0.00854	0.152066	...?.
C1orf228	1	0.0799201	0.633367	0.592408	0.265734	0.0799201	14669	0.008588	0.152533	.....
FAM129B	9	0.106893	0.673327	0.383616	NA	0.044955	11265	0.008591	0.152533	...?.
C14orf80	14	0.786214	NA	0.0979021	0.251748	0.041958	13691	0.008601	0.152533	.?...
HMHB1	5	0.128871	0.54046	0.00509949	0.862138	0.0939061	14669	0.008603	0.152533	.....
ARL6	3	0.677323	0.501499	0.0669331	0.180819	0.0939061	14669	0.00861	0.152533	.....
SLC25A45	11	0.453546	0.465534	0.182817	0.547453	0.030969	14669	0.008612	0.152533	.....
CHAC1	15	0.197802	NA	0.0949051	0.172827	0.144855	13691	0.008621	0.152533	.?...
PCM1	8	0.043956	0.944056	0.175824	NA	0.0719281	11265	0.008623	0.152533	...?.
S100A13	1	0.113886	0.949051	0.976024	0.642358	0.0106989	14669	0.008631	0.15255	.....
LOC646471	1	0.975025	NA	0.016983	NA	0.028971	10287	0.008651	0.152778	.?.?.
LINC01206	3	0.71029	0.362637	0.355644	0.192807	0.0539461	14669	0.008666	0.152917	.....
CEMIP	15	0.442557	0.037962	0.408591	NA	0.0729271	11265	0.008691	0.153015	...?.
BPI	20	0.261738	0.598402	0.162837	0.577423	0.037962	14669	0.008693	0.153015	.....
SBNO1	12	0.117882	0.486513	0.806194	0.197802	0.0839161	14669	0.008697	0.153015	.....
KMO	1	0.124875	0.044955	0.192807	0.101898	0.476523	14669	0.0087	0.153015	.....
LOC650226	7	0.0759241	0.425574	0.037962	0.0609391	0.532468	14669	0.008725	0.153197	.....
NYAP1	7	0.463536	0.691309	0.0629371	0.106893	0.148851	14669	0.008731	0.153197	.....
PAK1IP1	6	0.981019	0.599401	0.703297	0.046953	0.0529471	14669	0.008738	0.153197	.....
TMEM40	3	0.1998	0.488511	0.466533	0.107892	0.138861	14669	0.008742	0.153197	.....
MYH16	7	0.495504	0.204795	0.153846	0.321678	0.0879121	14669	0.008746	0.153197	.....
CDK19	6	0.751249	0.112887	0.024975	0.296703	0.147852	14669	0.008786	0.153293	.....
ALOX12P2	17	0.268731	0.254745	0.448551	NA	0.045954	11265	0.008787	0.153293	...?.
SOCS4	14	0.490509	0.166833	0.885115	0.303696	0.03996	14669	0.008789	0.153293	.....
ITGB6	2	0.167832	0.325674	0.775225	0.57043	0.030969	14669	0.008791	0.153293	.....
LOC494141	11	0.528472	0.653347	0.998002	0.00719928	0.170829	14669	0.0088	0.153293	.....
DEFB118	20	0.037962	NA	0.804196	0.875125	0.017982	13691	0.008808	0.153293	.?...
NRBF2	10	0.198801	0.477522	0.197802	NA	0.0579421	11265	0.008813	0.153293	...?.
EFCAB2	1	0.441558	0.226773	0.695305	0.979021	0.00799201	14669	0.008816	0.153293	.....
FOXA3	19	0.411588	0.300699	0.504496	0.908092	0.010989	14669	0.008823	0.153293	.....
VNN3	6	0.031968	0.63037	0.111888	0.177822	0.282717	14669	0.008833	0.153293	.....
SOGA3	6	0.243756	0.30969	0.431568	0.37962	0.0619381	14669	0.008851	0.153293	.....
ZNF354C	5	0.144855	0.772228	0.341658	0.125874	0.128871	14669	0.008854	0.153293	.....
OR1E2	17	0.000149999	0.62038	0.416583	0.208791	0.492507	14669	0.008859	0.153293	.....
LUZP2	11	NA	0.364635	0.0549451	0.0719281	NA	5233	0.008863	0.153293	?...?
MARK4	19	0.108891	0.0939061	0.863137	0.355644	0.104895	14669	0.008872	0.153293	.....
PCDH15	10	0.031968	0.195804	0.33966	NA	NA	3253	0.008878	0.153293	...??
SYT14	1	0.83017	0.816184	0.148851	0.212787	0.036963	14669	0.008883	0.153293	.....
AIF1L	9	0.884116	0.00169983	0.330669	0.478521	0.108891	14669	0.00889	0.153293	.....
ASL	7	0.3996	0.272727	0.764236	0.022977	0.221778	14669	0.008891	0.153293	.....
OR6K3	1	0.446553	0.661339	0.748252	0.035964	0.110889	14669	0.008894	0.153293	.....
USP53	4	0.113886	0.826174	0.194805	0.124875	0.16983	14669	0.008914	0.153515	.....
MCM3AP	21	0.676324	0.922078	0.016983	0.030969	0.252747	14669	0.008927	0.153616	.....
CTTN	11	0.974026	0.254745	0.283716	0.044955	0.141858	14669	0.008952	0.15376	.....
OR6V1	7	0.531469	0.030969	0.898102	0.976024	0.013986	14669	0.008958	0.15376	.....
SPOCD1	1	0.564436	0.955045	0.126873	0.0619381	0.118881	14669	0.00896	0.15376	.....
E2F2	1	0.164835	0.012987	0.627373	0.744256	0.0869131	14669	0.008964	0.15376	.....
LINC00458	13	0.481518	0.245754	0.885115	0.0029997	0.394605	14669	0.008986	0.153927	.....
ZNF80	3	0.705295	0.04995	0.0679321	0.033966	0.475524	14669	0.008988	0.153927	.....
GLRA1	5	0.912088	0.162837	0.764236	0.27972	0.027972	14669	0.009004	0.153954	.....
QDPR	4	0.241758	0.6004	0.0919081	0.032967	0.358641	14669	0.009012	0.153954	.....
APOL6	22	0.914086	0.566434	0.112887	0.285714	0.037962	14669	0.009015	0.153954	.....
BTBD18	11	0.265734	0.658342	0.3996	0.105894	0.113886	14669	0.009024	0.153954	.....
RPS6KA2-IT1	6	0.488511	0.265734	0.871129	0.694306	0.010989	14669	0.009028	0.153954	.....
DUSP13	10	0.235764	0.40959	0.869131	0.222777	0.0579421	14669	0.009037	0.153954	.....
LINC01378	4	0.0609391	0.757243	0.013986	0.12987	0.397602	14669	0.009044	0.153954	.....
NEK3	13	0.036963	0.726274	0.724276	0.000309997	0.949051	14669	0.009053	0.153954	.....
PPP2R2C	4	0.338661	0.0879121	0.044955	0.0579421	0.52048	14669	0.009054	0.153954	.....
IGLL3P	20	NA	NA	0.182817	0.126873	0.0719281	12267	0.009071	0.154097	??...
ASTN1	1	0.831169	0.777223	0.231768	0.230769	0.02997	14669	0.009084	0.154097	.....
LOC102724589	10	0.0789211	0.995005	0.745255	0.153846	0.0799201	14669	0.009096	0.154097	.....
FAM110D	1	0.933067	0.833167	0.330669	0.00095999	0.341658	14669	0.009101	0.154097	.....
ERCC1	19	0.106893	0.707293	0.6004	0.00549945	0.460539	14669	0.009101	0.154097	.....
LINC00639	14	0.363636	0.22977	0.202797	NA	0.0609391	11265	0.009126	0.154097	...?.
LRRC73	6	0.605395	0.816184	0.416583	0.488511	0.011988	14669	0.009129	0.154097	.....
CD3EAP	19	0.456543	0.91009	0.465534	0.0009999	0.428571	14669	0.009132	0.154097	.....
ARHGEF18	19	0.767233	0.594406	0.805195	0.185814	0.022977	14669	0.009136	0.154097	.....
OR4E2	14	0.242757	0.726274	0.863137	0.017982	0.188811	14669	0.00914	0.154097	.....
RBPJ	4	0.177822	0.0939061	0.105894	0.11988	0.405594	14669	0.009169	0.154097	.....
MNX1	7	0.010989	0.95005	0.85015	0.253746	0.103896	14669	0.009169	0.154097	.....
EVC2	4	0.909091	0.773227	0.456543	0.015984	0.117882	14669	0.009172	0.154097	.....
TMEFF2	2	0.101898	0.261738	0.841159	0.446553	0.0599401	14669	0.009196	0.154097	.....
HNRNPA2B1	7	0.619381	0.145854	0.023976	0.876124	0.048951	14669	0.009206	0.154097	.....
C11orf91	11	0.43956	0.240759	0.144855	0.913087	0.024975	14669	0.009208	0.154097	.....
THBD	20	0.43956	0.278721	0.0959041	0.00779922	0.587413	14669	0.009208	0.154097	.....
VIM	10	0.00789921	0.265734	0.54046	0.034965	0.659341	14669	0.009213	0.154097	.....
DIDO1	20	0.508492	0.307692	0.0519481	0.723277	0.042957	14669	0.009214	0.154097	.....
SORCS3	10	0.777223	0.855145	0.808192	0.00119988	NA	6657	0.009222	0.154097	....?
ITGB7	12	0.621379	0.642358	0.0959041	0.153846	0.0929071	14669	0.009225	0.154097	.....
C12orf57	12	0.203796	0.318681	0.340659	0.366633	0.0819181	14669	0.009227	0.154097	.....
CEBPB-AS1	20	0.538462	0.00899101	0.788212	0.55045	0.0609391	14669	0.009229	0.154097	.....
F5	1	0.118881	0.331668	0.0659341	0.11988	0.361638	14669	0.009245	0.154097	.....
MORC2-AS1	22	0.748252	0.344655	0.782218	0.031968	0.116883	14669	0.009252	0.154097	.....
FAM213B	1	0.374625	NA	0.729271	0.0819181	0.0749251	13691	0.009256	0.154097	.?...
LOC101927580	16	0.334665	0.246753	0.614386	0.0849151	0.154845	14669	0.009259	0.154097	.....
SAP130	2	0.71029	0.282717	0.180819	0.774226	0.017982	14669	0.009263	0.154097	.....
PDE5A	4	0.028971	0.375624	0.391608	0.0959041	0.354645	14669	0.009276	0.154185	.....
CLHC1	2	0.272727	0.010989	0.579421	0.044955	0.496503	14669	0.009314	0.154185	.....
ANKRD26P3	13	0.177822	0.457542	0.043956	0.04995	0.44955	14669	0.00932	0.154185	.....
FAM53C	5	0.662338	0.46953	0.569431	0.00679932	0.257742	14669	0.009322	0.154185	.....
DIRC2	3	0.866134	0.538462	0.396603	0.46953	0.012987	14669	0.009327	0.154185	.....
LOC102724264	10	NA	0.325674	0.37962	0.641359	0.015984	13245	0.009329	0.154185	?....
TRIM28	19	0.928072	NA	0.584416	0.00559944	0.168831	13691	0.009337	0.154185	.?...
ACP7	19	0.972028	0.174825	0.171828	0.111888	0.121878	14669	0.009337	0.154185	.....
NRROS	3	0.564436	NA	0.501499	0.30969	0.022977	13691	0.009339	0.154185	.?...
ZNF32-AS3	10	0.043956	0.0699301	0.946054	0.410589	0.13986	14669	0.00934	0.154185	.....
HRAS	11	0.00141999	0.117882	0.042957	0.725275	0.461538	14669	0.009354	0.154262	.....
TRIM67	1	0.64036	0.107892	0.618382	0.263736	0.0619381	14669	0.009359	0.154262	.....
FBXO21	12	0.10989	0.786214	0.107892	0.749251	0.043956	14669	0.009373	0.154375	.....
SPEM1	17	0.177822	0.394605	0.903097	0.00159984	0.58042	14669	0.009383	0.154421	.....
LOC101926913	2	0.02997	0.123876	0.43956	0.387612	0.212787	14669	0.009412	0.154617	.....
EEA1	12	0.0659341	0.328671	0.101898	0.367632	0.201798	14669	0.009419	0.154617	.....
ZNF641	12	0.0949051	0.267732	0.827173	0.0909091	0.211788	14669	0.009423	0.154617	.....
CEBPZ	2	0.00909909	0.460539	0.377622	0.124875	0.385614	14669	0.009427	0.154617	.....
GLO1	6	0.295704	0.996004	0.0649351	0.10989	0.153846	14669	0.00944	0.154617	.....
EMX2	10	0.015984	0.283716	0.240759	0.947053	0.0899101	14669	0.00945	0.154617	.....
MRPS18C	4	0.153846	NA	0.0849151	0.175824	0.177822	13691	0.009452	0.154617	.?...
HNRNPUL2	11	0.664336	0.463536	0.162837	0.396603	0.038961	14669	0.009465	0.154617	.....
H2AFZ	4	0.047952	0.127872	0.045954	0.470529	0.305694	14669	0.009468	0.154617	.....
ARMC8	3	0.0869131	0.416583	0.817183	0.28971	0.0819181	14669	0.009472	0.154617	.....
TMEM126A	11	0.839161	0.188811	0.91009	NA	0.0125987	11265	0.009474	0.154617	...?.
FER	5	0.146853	0.00509949	0.183816	0.251748	0.460539	14669	0.00952	0.154736	.....
GBAS	7	0.829171	0.334665	0.356643	NA	0.018981	11265	0.009522	0.154736	...?.
SLC5A12	11	0.128871	0.048951	0.287712	0.290709	NA	6657	0.009522	0.154736	....?
CPNE3	8	0.412587	0.137862	0.300699	0.37962	0.0829171	14669	0.00953	0.154736	.....
SMU1	9	0.184815	0.316683	0.187812	0.404595	0.103896	14669	0.009534	0.154736	.....
LINC01298	8	0.00209979	0.402597	0.505495	0.130869	0.473526	14669	0.009535	0.154736	.....
QTRT2	3	0.879121	0.031968	0.728272	0.157842	0.0969031	14669	0.009539	0.154736	.....
C8orf86	8	0.302697	0.529471	0.907093	0.583417	0.013986	14669	0.00954	0.154736	.....
LINC01578	15	0.048951	0.0659341	0.732268	0.41958	0.162837	14669	0.009572	0.154736	.....
RRBP1	20	0.898102	0.873127	0.696304	0.392607	0.00669933	14669	0.009574	0.154736	.....
HSD17B2	16	0.855145	0.207792	0.638362	0.03996	0.134865	14669	0.009601	0.154736	.....
NCSTN	1	0.345654	0.04995	0.357642	0.027972	0.490509	14669	0.009603	0.154736	.....
CAPN12	19	0.653347	0.00189981	0.332667	0.263736	0.235764	14669	0.009605	0.154736	.....
F2RL3	19	0.165834	NA	0.101898	0.504496	0.0669331	13691	0.009624	0.154736	.?...
AKT3	1	0.421578	0.36963	0.0909091	0.022977	0.413586	14669	0.00963	0.154736	.....
LHX5	12	0.719281	0.549451	0.306693	0.411588	0.022977	14669	0.009633	0.154736	.....
RGS8	1	0.166833	0.136863	0.141858	0.774226	0.0829171	14669	0.009644	0.154736	.....
TMC2	20	0.125874	0.0939061	0.819181	0.146853	0.210789	14669	0.009649	0.154736	.....
TRPM4	19	0.0649351	0.0719281	0.00159984	NA	0.526474	11265	0.009652	0.154736	...?.
CYFIP2	5	0.584416	0.191808	0.221778	0.018981	0.374625	14669	0.009655	0.154736	.....
ERVV-2	19	0.0989011	0.568432	0.166833	0.716284	0.0549451	14669	0.009656	0.154736	.....
RBBP4	1	0.0729271	0.470529	0.156843	0.844156	0.0569431	14669	0.009662	0.154736	.....
SHISA6	17	0.396603	0.388611	0.427572	0.583417	0.025974	14669	0.009666	0.154736	.....
ACADS	12	0.864136	0.111888	0.18981	0.433566	0.0529471	14669	0.009677	0.154736	.....
GKN2	2	0.84016	0.44955	0.83017	0.150849	0.031968	14669	0.009685	0.154736	.....
KCNE3	11	0.647353	0.935065	0.124875	NA	0.018981	11265	0.009686	0.154736	...?.
TSSC4	20	NA	NA	0.151848	0.102897	0.0949051	12267	0.009701	0.154736	??...
LOC100288637	15	0.0849151	0.371628	0.297702	0.208791	0.192807	14669	0.009703	0.154736	.....
DECR2	16	0.0719281	0.121878	0.522478	0.136863	0.306693	14669	0.009704	0.154736	.....
FUT4	11	0.195804	0.012987	0.549451	NA	0.144855	11265	0.009711	0.154736	...?.
GPR31	6	0.794206	NA	0.0519481	0.041958	0.18981	13691	0.009713	0.154736	.?...
UBXN10-AS1	1	0.384615	NA	0.198801	0.0629371	0.166833	13691	0.009722	0.154736	.?...
INPP4B	4	0.042957	0.103896	0.488511	NA	NA	3253	0.009732	0.154736	...??
KANK1	9	0.662338	0.380619	0.023976	NA	0.0659341	11265	0.009741	0.154736	...?.
GABARAPL3	15	0.765235	0.268731	0.611389	NA	0.016983	11265	0.009743	0.154736	...?.
OR52E2	11	0.378621	0.903097	0.849151	0.125874	0.042957	14669	0.009744	0.154736	.....
EMILIN2	18	0.574426	0.343656	0.683317	0.975025	0.00549945	14669	0.00975	0.154736	.....
CCL15-CCL14	17	0.16983	0.465534	0.604396	0.0969031	0.157842	14669	0.009755	0.154736	.....
ORC1	1	0.00279972	NA	0.230769	0.0559441	0.63037	13691	0.009768	0.154736	.?...
ZNF273	7	0.514486	0.355644	0.668332	NA	0.01998	11265	0.009769	0.154736	...?.
CEP68	2	0.224775	0.798202	0.033966	0.664336	0.0549451	14669	0.00981	0.155014	.....
OR5H15	3	0.312687	0.238761	0.017982	0.102897	0.410589	14669	0.009811	0.155014	.....
NRSN1	6	0.0519481	0.157842	0.833167	NA	0.0929071	11265	0.00982	0.155014	...?.
TPTE2P5	13	0.789211	0.849151	0.817183	NA	0.0049995	11265	0.009824	0.155014	...?.
LINC01273	20	0.895105	0.00599401	0.794206	0.133866	0.156843	14669	0.009825	0.155014	.....
ACTL7A	9	0.37962	0.0849151	0.582418	0.405594	0.0719281	14669	0.009833	0.155014	.....
PAQR7	1	0.918082	NA	0.197802	0.315684	0.023976	13691	0.009837	0.155014	.?...
GPC5-AS2	13	0.311688	0.467532	0.153846	0.0639361	NA	6657	0.009851	0.155121	....?
SGSM3	22	0.527473	0.295704	0.894106	0.040959	0.137862	14669	0.009876	0.155237	.....
LNP1	3	0.474525	0.911089	0.554446	0.0709291	0.0749251	14669	0.009876	0.155237	.....
FAM204A	10	0.674326	0.0809191	0.748252	0.0859141	0.138861	14669	0.00988	0.155237	.....
SNAPIN	1	0.370629	0.276723	0.903097	0.901099	0.00899101	14669	0.00989	0.15528	.....
C15orf59	15	0.0799201	0.371628	0.273726	0.0106989	0.675325	14669	0.009909	0.155358	.....
CD164	6	0.347652	0.012987	0.989011	0.181818	0.176823	14669	0.009918	0.155358	.....
CACNA1A	19	0.0779221	0.388611	0.402597	0.776224	0.046953	14669	0.009918	0.155358	.....
PGPEP1L	15	0.892108	0.248751	0.668332	NA	0.013986	11265	0.009925	0.155358	...?.
NKAIN4	20	0.120879	0.101898	0.662338	0.00229977	0.894106	14669	0.009946	0.155358	.....
DOHH	19	0.583417	0.104895	0.348651	0.135864	0.157842	14669	0.009951	0.155358	.....
KIZ	20	0.308691	0.71029	0.414585	0.01998	0.251748	14669	0.009953	0.155358	.....
PRSS48	4	0.852148	0.537463	0.0689311	0.044955	0.195804	14669	0.009958	0.155358	.....
TMEM245	9	0.758242	0.712288	0.496503	0.041958	0.0929071	14669	0.009981	0.155358	.....
CYP2B6	19	0.899101	0.776224	0.558442	0.0949051	0.03996	14669	0.009982	0.155358	.....
TMEM147-AS1	19	0.331668	0.847153	0.201798	0.03996	0.20979	14669	0.009993	0.155358	.....
LOC102725254	19	0.353646	0.517483	0.563437	0.293706	0.045954	14669	0.009993	0.155358	.....
NAPA	19	0.483516	NA	0.285714	0.142857	0.0769231	13691	0.009999	0.155358	.?...
PRG2	11	0.526474	0.123876	0.0559441	0.608392	0.0849151	14669	0.01002	0.155358	.....
AEBP1	7	0.985015	0.245754	0.018981	0.361638	0.0869131	14669	0.01002	0.155358	.....
TRMT10A	4	0.699301	0.565435	0.656344	0.046953	0.0929071	14669	0.01003	0.155358	.....
TLL2	10	0.984016	0.689311	0.946054	0.00229977	0.184815	14669	0.01004	0.155358	.....
NSRP1	17	0.844156	0.00209979	0.725275	0.13986	0.211788	14669	0.01005	0.155358	.....
KRT6B	12	0.98002	0.625375	0.0909091	0.155844	0.0679321	14669	0.01006	0.155358	.....
SEMA6A	5	0.367632	0.735265	0.141858	NA	0.037962	11265	0.01006	0.155358	...?.
CDC42EP5	19	0.921079	0.816184	0.521479	0.00289971	0.226773	14669	0.01008	0.155358	.....
CACNA1H	16	0.0719281	0.302697	0.0989011	0.290709	NA	6657	0.01008	0.155358	....?
PDE6B	4	0.118881	0.145854	0.652348	0.010989	0.609391	14669	0.01009	0.155358	.....
CD52	1	0.0739261	0.24975	0.298701	0.185814	0.260739	14669	0.01009	0.155358	.....
LILRA4	19	0.157842	0.594406	0.264735	0.116883	0.188811	14669	0.01009	0.155358	.....
RPL22L1	3	0.237762	0.260739	0.371628	0.444555	0.0719281	14669	0.01012	0.155358	.....
PPP1R13L	19	0.356643	0.441558	0.335664	0.010199	0.404595	14669	0.01013	0.155358	.....
FBXO5	6	0.0859141	0.751249	0.705295	0.237762	0.0799201	14669	0.01014	0.155358	.....
DOK6	18	0.377622	0.0115988	0.503497	NA	0.114885	11265	0.01014	0.155358	...?.
RPS5	19	0.632368	0.162837	0.31968	0.160839	0.120879	14669	0.01014	0.155358	.....
AAMP	20	NA	0.903097	0.123876	0.134865	0.0739261	13245	0.01014	0.155358	?....
SLC25A4	4	0.0549451	0.719281	0.571429	0.184815	0.134865	14669	0.01014	0.155358	.....
UBE2H	7	0.613387	0.411588	0.912088	NA	0.011988	11265	0.01015	0.155358	...?.
LOC400706	19	0.010989	0.383616	0.766234	0.102897	0.346653	14669	0.01017	0.155358	.....
CARD19	9	0.0739261	0.936064	0.84016	0.857143	0.011988	14669	0.01018	0.155358	.....
LOC101927021	7	0.55045	0.305694	0.0579421	NA	0.0689311	11265	0.01019	0.155358	...?.
IFT140	16	0.0829171	0.807193	0.92008	NA	0.027972	11265	0.01019	0.155358	...?.
KIAA1456	8	0.591409	0.995005	0.943057	NA	0.00519948	11265	0.0102	0.155358	...?.
ATP10D	4	0.659341	0.467532	0.22977	0.138861	0.0929071	14669	0.0102	0.155358	.....
KLC1	14	0.0739261	0.144855	0.332667	0.441558	0.162837	14669	0.01021	0.155358	.....
GACAT3	2	0.025974	0.515485	0.188811	0.814186	0.0839161	14669	0.01021	0.155358	.....
RIIAD1	1	0.729271	0.138861	0.443556	0.163836	0.0979021	14669	0.01022	0.155358	.....
CDKN2B-AS1	9	0.400599	0.66034	0.12987	NA	0.040959	11265	0.01022	0.155358	...?.
FXYD6-FXYD2	11	0.611389	0.0739261	0.0619381	0.241758	0.205794	14669	0.01022	0.155358	.....
SSH2	17	0.78022	0.316683	0.656344	0.036963	0.132867	14669	0.01022	0.155358	.....
GPBAR1	20	NA	0.951049	0.255744	0.013986	0.190809	13245	0.01023	0.155401	?....
EMID1	22	0.031968	0.173826	0.107892	0.227772	0.433566	14669	0.01028	0.15567	.....
MTFR1L	1	0.943057	0.551449	0.307692	0.100899	0.0669331	14669	0.01029	0.15567	.....
TSHB	1	0.871129	0.0929071	0.793207	0.023976	0.207792	14669	0.01029	0.15567	.....
RRP9	3	0.456543	0.733267	0.754246	0.022977	0.145854	14669	0.0103	0.15567	.....
LOC101927809	18	0.521479	0.793207	0.949051	0.0769231	0.0529471	14669	0.01031	0.15567	.....
METTL22	16	0.0619381	0.669331	0.604396	0.0799201	0.220779	14669	0.01031	0.15567	.....
TRIM64C	11	0.361638	0.118881	0.891109	0.328671	0.0629371	14669	0.01032	0.15567	.....
ADGB	6	0.913087	0.611389	0.53047	0.238761	0.022977	14669	0.01034	0.15567	.....
CHD4	12	0.460539	0.0969031	0.04995	NA	0.130869	11265	0.01034	0.15567	...?.
HOXA11	7	0.107892	0.165834	0.856144	0.565435	0.0609391	14669	0.01034	0.15567	.....
ARL6IP5	3	0.803197	0.180819	0.221778	0.11988	0.137862	14669	0.01037	0.15567	.....
GIT1	17	0.731269	0.342657	0.762238	0.197802	0.03996	14669	0.01037	0.15567	.....
SLCO2B1	11	0.432567	0.136863	0.0939061	0.875125	0.048951	14669	0.01038	0.15567	.....
IRF2BP1	19	0.043956	NA	0.431568	0.262737	0.12987	13691	0.01038	0.15567	.?...
BRF2	20	NA	0.535465	0.558442	NA	0.014985	9841	0.01039	0.15567	?..?.
GTF2A1	14	0.762238	0.307692	0.124875	NA	0.03996	11265	0.0104	0.15567	...?.
OR8A1	11	0.17982	0.017982	0.222777	NA	0.211788	11265	0.0104	0.15567	...?.
SART3	12	0.749251	0.333666	0.715285	0.0729271	0.0879121	14669	0.0104	0.15567	.....
TADA2B	4	0.73027	0.364635	0.386613	0.00409959	0.394605	14669	0.01041	0.15567	.....
PRKAA1	5	0.494505	0.262737	0.577423	0.132867	0.103896	14669	0.01041	0.15567	.....
RBM44	20	NA	0.382617	0.202797	0.106893	0.127872	13245	0.01042	0.15567	?....
CATSPER3	5	0.55045	0.0699301	0.158841	0.0899101	0.30969	14669	0.01043	0.15567	.....
FBL	19	0.20979	0.205794	0.606394	0.136863	0.174825	14669	0.01044	0.15567	.....
CLDN22	4	NA	0.238761	NA	0.022977	NA	4382	0.01045	0.15567	?.?.?
LINC01085	4	0.014985	0.678322	0.255744	0.0549451	0.501499	14669	0.01046	0.15567	.....
LOC101927914	7	0.802198	0.994006	0.00279972	0.020979	0.380619	14669	0.01047	0.15567	.....
CDK5R1	17	0.245754	NA	0.438561	0.165834	0.0889111	13691	0.01047	0.15567	.?...
MYBBP1A	17	0.417582	NA	0.473526	0.293706	0.036963	13691	0.01048	0.15567	.?...
LCN15	9	0.645355	0.56044	0.466533	0.116883	0.0709291	14669	0.01049	0.15567	.....
C7orf61	7	0.51049	0.576424	0.0579421	0.258741	0.101898	14669	0.0105	0.15567	.....
NSFP1	17	0.686314	0.63037	0.027972	0.0849151	0.198801	14669	0.0105	0.15567	.....
NT5C	17	0.533467	NA	0.896104	0.021978	0.121878	13691	0.0105	0.15567	.?...
ATP2C2	16	0.272727	0.645355	0.278721	0.11988	0.140859	14669	0.0105	0.15567	.....
IRAIN	15	0.493506	NA	0.438561	0.02997	0.164835	13691	0.0105	0.15567	.?...
CA1	8	0.543457	0.333666	0.59041	0.782218	0.011988	14669	0.01051	0.15567	.....
LOC101927640	6	0.027972	0.862138	0.102897	0.104895	0.375624	14669	0.01052	0.15567	.....
ZNF217	20	0.2997	0.036963	0.505495	0.856144	0.04995	14669	0.01052	0.15567	.....
SVIL	10	0.556444	0.0629371	0.0889111	NA	0.113886	11265	0.01053	0.15567	...?.
SLC22A23	6	0.806194	0.23976	0.442557	NA	0.0232977	11265	0.01053	0.15567	...?.
KLHL11	17	0.320679	0.813187	0.981019	0.010989	0.195804	14669	0.01055	0.155859	.....
SLC3A1	2	0.165834	0.182817	0.405594	0.427572	0.104895	14669	0.01057	0.15594	.....
ACTL6B	7	0.210789	0.201798	0.493506	0.465534	0.0739261	14669	0.01057	0.15594	.....
SLAMF8	1	0.156843	NA	0.734266	0.01998	0.263736	13691	0.01058	0.155981	.?...
ZNF493	19	0.256743	0.383616	0.254745	0.130869	0.186813	14669	0.01059	0.15601	.....
NPAS2	2	0.00969903	0.891109	0.66034	0.107892	NA	6657	0.0106	0.15601	....?
CRYBB3	22	0.147852	0.568432	0.252747	0.576424	0.0559441	14669	0.01061	0.15601	.....
RPS28	19	0.795205	0.234765	0.606394	0.0859141	0.0999001	14669	0.01062	0.15601	.....
MTTP	4	0.711289	0.342657	0.586414	0.0799201	0.0989011	14669	0.01063	0.15601	.....
ELP2	18	0.240759	0.738262	0.516484	0.226773	0.0649351	14669	0.01064	0.15601	.....
NIFK	2	0.967033	0.0949051	0.371628	0.0619381	0.177822	14669	0.01064	0.15601	.....
FAM160A1	4	0.541459	0.31968	0.280719	0.102897	0.150849	14669	0.01064	0.15601	.....
PPARA	22	0.757243	0.515485	0.23976	0.016983	0.246753	14669	0.01067	0.156237	.....
HPYR1	8	0.386613	NA	0.331668	NA	0.026973	10287	0.01067	0.156237	.?.?.
LOC100129027	21	0.022977	0.108891	0.250749	0.292707	0.381618	14669	0.01069	0.156423	.....
LINC01489	12	0.367632	0.292707	0.470529	NA	0.040959	11265	0.0107	0.156463	...?.
LOC101928414	15	0.0759241	0.00329967	0.0539461	0.538462	0.516484	14669	0.01072	0.156514	.....
NOVA1	14	0.000349997	0.208791	0.396603	0.503497	0.427572	14669	0.01073	0.156514	.....
TEX29	13	0.374625	0.0869131	0.973027	0.33966	0.0649351	14669	0.01075	0.156514	.....
CFAP70	10	0.188811	0.754246	0.440559	NA	0.034965	11265	0.01078	0.156514	...?.
DDHD1	14	0.147852	0.377622	0.657343	NA	0.04995	11265	0.01078	0.156514	...?.
ZCCHC4	4	0.27972	0.749251	0.0519481	0.543457	0.0639361	14669	0.01079	0.156514	.....
RPL8	8	0.511489	0.807193	0.235764	NA	0.022977	11265	0.01081	0.156514	...?.
HCG22	6	0.176823	0.220779	0.0879121	NA	0.141858	11265	0.01081	0.156514	...?.
MICA	6	0.206793	0.692308	0.16983	NA	0.0569431	11265	0.01083	0.156514	...?.
MAP3K5	6	0.456543	0.989011	0.347652	0.101898	0.0789211	14669	0.01083	0.156514	.....
CDC5L	6	0.519481	0.0589411	0.224775	0.117882	0.270729	14669	0.01083	0.156514	.....
EXPH5	11	0.00279972	0.0659341	0.161838	NA	0.507493	11265	0.01084	0.156514	...?.
LOC100270804	20	0.3996	0.0699301	0.16983	0.676324	0.0819181	14669	0.01084	0.156514	.....
CCDC64	12	0.585415	0.404595	0.00999001	NA	0.0969031	11265	0.01085	0.156514	...?.
NBPF3	1	0.01998	0.00559944	0.0579421	0.898102	0.425574	14669	0.01085	0.156514	.....
TTC23L	5	0.321678	0.673327	0.294705	0.135864	0.116883	14669	0.01086	0.156514	.....
NIFK-AS1	2	0.986014	0.0979021	0.364635	0.0549451	0.188811	14669	0.01087	0.156514	.....
CCNG1	5	0.513487	0.428571	0.969031	0.130869	0.0579421	14669	0.01088	0.156514	.....
CRYBB2	22	0.825175	0.322677	0.713287	0.618382	0.010399	14669	0.01089	0.156514	.....
SH2D3A	19	0.393606	0.47952	0.0629371	NA	0.0709291	11265	0.0109	0.156514	...?.
LOC284581	1	0.172827	0.161838	0.115884	0.027972	0.662338	14669	0.0109	0.156514	.....
RTKN	2	0.605395	0.0549451	0.767233	0.035964	0.274725	14669	0.01092	0.156514	.....
GS1-124K5.4	7	0.794206	0.303696	0.722278	NA	0.014985	11265	0.01092	0.156514	...?.
NOL4L	20	0.206793	0.122877	0.835165	0.26973	0.112887	14669	0.01092	0.156514	.....
IL31RA	5	0.422577	0.157842	0.296703	NA	0.0649351	11265	0.01094	0.156514	...?.
C1orf50	1	0.35964	0.923077	0.412587	0.032967	0.171828	14669	0.01094	0.156514	.....
KCNK15-AS1	20	0.716284	0.936064	0.230769	0.193806	0.042957	14669	0.01094	0.156514	.....
LOC101928053	11	0.256743	0.032967	0.365634	NA	0.133866	11265	0.01095	0.156514	...?.
GAPT	5	0.582418	0.15984	0.856144	0.015984	0.275724	14669	0.01096	0.156514	.....
SENP3	17	0.257742	0.111888	0.942058	0.252747	0.100899	14669	0.01096	0.156514	.....
ARFGEF3	6	0.42957	0.935065	0.298701	0.194805	0.0579421	14669	0.01098	0.156514	.....
AIM2	1	0.921079	0.190809	0.022977	0.901099	0.033966	14669	0.01098	0.156514	.....
EQTN	9	0.281718	0.334665	0.749251	NA	0.033966	11265	0.01099	0.156514	...?.
LINC01248	2	0.021978	0.382617	0.539461	0.0969031	0.374625	14669	0.011	0.156514	.....
DNAJC10	2	0.55045	0.928072	0.0729271	0.154845	0.0999001	14669	0.011	0.156514	.....
OCEL1	19	0.912088	0.313686	0.563437	0.314685	0.027972	14669	0.01101	0.156514	.....
GNB2	7	0.532468	0.367632	0.626374	0.813187	0.0107989	14669	0.01102	0.156514	.....
ANTXRLP1	20	NA	0.632368	0.0629371	NA	0.040959	9841	0.01102	0.156514	?..?.
SLC5A4	22	0.25974	0.190809	0.649351	0.484515	0.0569431	14669	0.01102	0.156514	.....
NTNG1	1	NA	0.597403	0.014985	0.243756	0.125874	13245	0.01104	0.156514	?....
OR6C70	12	0.1998	0.423576	0.933067	0.114885	0.117882	14669	0.01104	0.156514	.....
CCL2	17	0.36963	0.430569	0.414585	0.327672	0.0599401	14669	0.01104	0.156514	.....
FKTN	9	0.388611	0.336663	0.7003	0.0829171	0.137862	14669	0.01104	0.156514	.....
PRPF4	9	0.292707	0.0659341	0.0919081	0.0749251	0.52048	14669	0.01104	0.156514	.....
PPDPF	20	0.02997	NA	0.693307	0.955045	0.024975	13691	0.01104	0.156514	.?...
CNOT1	16	0.0579421	0.931069	0.47952	0.853147	0.023976	14669	0.01105	0.156514	.....
NOL10	2	0.024975	0.217782	0.018981	0.744256	0.277722	14669	0.01105	0.156514	.....
COPG1	3	0.14985	0.451548	0.613387	0.0839161	0.201798	14669	0.01106	0.156514	.....
CASP4	11	0.695305	0.912088	0.852148	0.044955	0.0619381	14669	0.01106	0.156514	.....
LEXM	1	0.889111	0.0539461	0.7003	0.223776	0.0739261	14669	0.01107	0.156552	.....
COL27A1	9	0.411588	0.455544	0.862138	0.0559441	0.126873	14669	0.01111	0.156847	.....
B3GNT2	2	0.290709	0.277722	0.556444	0.01998	0.366633	14669	0.01111	0.156847	.....
PILRB	7	0.484515	0.744256	0.025974	0.0849151	0.238761	14669	0.01112	0.156847	.....
NUDCD1	8	0.0779221	0.782218	0.246753	NA	0.0729271	11265	0.01112	0.156847	...?.
SNX11	17	0.043956	0.318681	0.485514	0.0519481	0.457542	14669	0.01114	0.157026	.....
POMC	2	0.949051	0.00379962	0.213786	0.036963	0.528472	14669	0.01117	0.157151	.....
HLA-DQB1	6	0.121878	0.394605	0.110889	NA	0.123876	11265	0.01119	0.157151	...?.
RSL1D1	16	0.151848	0.702298	0.312687	0.113886	0.181818	14669	0.01119	0.157151	.....
CUTA	6	0.23976	0.75025	0.3996	0.00769923	0.415584	14669	0.01119	0.157151	.....
HOXB13	17	0.0559441	0.815185	0.713287	0.437562	0.0549451	14669	0.01119	0.157151	.....
TMEM101	17	0.604396	0.793207	0.494505	0.0879121	0.0739261	14669	0.0112	0.157151	.....
ANKRD35	1	0.502498	0.647353	0.137862	0.037962	0.248751	14669	0.0112	0.157151	.....
DMRTC2	19	0.435564	NA	0.26973	0.00439956	0.441558	13691	0.01123	0.157188	.?...
RPS6	9	0.0929071	0.496503	0.317682	0.110889	0.262737	14669	0.01123	0.157188	.....
DDR2	1	0.68032	0.275724	0.789211	0.0969031	0.0879121	14669	0.01124	0.157188	.....
SUCNR1	3	0.913087	0.822178	0.655345	0.114885	0.032967	14669	0.01124	0.157188	.....
NWD2	4	0.872128	0.723277	0.451548	0.0579421	0.0789211	14669	0.01125	0.157188	.....
TRA2B	3	0.932068	0.798202	0.423576	0.493506	0.00939906	14669	0.01126	0.157188	.....
EDEM3	1	0.00999001	0.344655	0.277722	0.24975	0.363636	14669	0.01128	0.157188	.....
OR5AP2	11	0.667333	0.468531	0.155844	0.278721	0.0679321	14669	0.01128	0.157188	.....
EXOC5	14	0.268731	NA	0.759241	0.124875	0.0809191	13691	0.01129	0.157188	.?...
IDO1	8	0.14985	0.996004	0.278721	0.93007	0.015984	14669	0.01129	0.157188	.....
CHTOP	1	0.453546	0.428571	0.958042	0.554446	0.014985	14669	0.0113	0.157188	.....
CELSR1	22	0.887113	0.265734	0.148851	0.010099	0.405594	14669	0.0113	0.157188	.....
FTH1	11	0.782218	0.493506	0.641359	0.277722	0.026973	14669	0.01132	0.157188	.....
GORAB	1	0.591409	0.61039	0.217782	0.393606	0.038961	14669	0.01133	0.157188	.....
RPS6KL1	14	0.0909091	0.147852	0.789211	0.1998	0.198801	14669	0.01134	0.157188	.....
TYMSOS	18	0.56044	0.044955	0.791209	0.18981	0.123876	14669	0.01135	0.157188	.....
LOC101927062	14	0.68032	0.428571	0.0829171	0.00719928	0.51049	14669	0.01136	0.157188	.....
AQP3	9	0.0549451	0.457542	0.473526	0.241758	0.173826	14669	0.01136	0.157188	.....
REG3G	2	0.156843	0.180819	0.100899	0.727273	0.10989	14669	0.01136	0.157188	.....
GYPB	4	0.128871	0.141858	0.0519481	0.0519481	0.71029	14669	0.01136	0.157188	.....
44261	20	NA	NA	NA	NA	NA	13691	0.01138	0.157188	.?...
STBD1	4	0.03996	0.368631	0.651349	0.293706	0.157842	14669	0.01139	0.157188	.....
TRADD	16	0.562438	0.849151	0.164835	0.012987	0.297702	14669	0.01139	0.157188	.....
RXFP3	5	0.0599401	NA	0.673327	0.030969	0.331668	13691	0.0114	0.157188	.?...
OBSCN	1	0.045954	0.163836	0.28971	0.565435	0.168831	14669	0.0114	0.157188	.....
VOPP1	7	0.0729271	0.563437	0.621379	NA	0.0599401	11265	0.0114	0.157188	...?.
EMG1	12	0.220779	0.450549	0.214785	0.028971	0.414585	14669	0.0114	0.157188	.....
GRM6	5	0.0969031	0.684316	0.00809919	0.642358	0.156843	14669	0.01141	0.157188	.....
LOC101928107	21	0.217782	0.858142	0.482517	0.031968	0.224775	14669	0.01142	0.157188	.....
LSR	19	0.141858	0.28971	0.192807	0.21978	0.226773	14669	0.01143	0.157188	.....
SLC22A11	11	0.1998	0.36963	0.370629	0.201798	0.148851	14669	0.01145	0.157188	.....
LOC105369911	12	0.303696	0.108891	0.447552	NA	0.0789211	11265	0.01145	0.157188	...?.
SCARB2	4	0.0759241	0.753247	0.728272	0.00949905	0.447552	14669	0.01145	0.157188	.....
DERA	12	0.025974	0.662338	0.685315	NA	0.0759241	11265	0.01146	0.157188	...?.
ANKRD30BP3	10	0.130869	0.286713	0.871129	NA	0.0529471	11265	0.01148	0.157188	...?.
ILDR2	1	0.010989	0.545455	0.595405	0.015984	0.694306	14669	0.01149	0.157188	.....
HSD17B12	11	0.849151	0.487512	0.344655	NA	0.017982	11265	0.0115	0.157188	...?.
LOC101928424	11	0.779221	0.0969031	0.226773	0.0559441	0.27972	14669	0.01151	0.157188	.....
STAG3L5P-PVRIG2P-PILRB	7	0.484515	0.743257	0.031968	0.0939061	0.222777	14669	0.01151	0.157188	.....
SOX12	20	0.037962	0.382617	0.656344	0.688312	0.0669331	14669	0.01152	0.157188	.....
UMAD1	7	NA	0.413586	NA	0.0899101	0.0799201	12394	0.01152	0.157188	?.?..
PPIL6	6	0.470529	0.0108989	0.998002	0.222777	0.152847	14669	0.01152	0.157188	.....
ACY1	3	0.134865	0.886114	0.992008	0.048951	0.146853	14669	0.01154	0.157188	.....
ST3GAL3	1	0.235764	0.995005	0.292707	0.476523	0.034965	14669	0.01154	0.157188	.....
THCAT155	12	0.160839	0.340659	0.172827	NA	0.103896	11265	0.01155	0.157188	...?.
KLHL42	12	0.446553	0.230769	0.524476	0.174825	0.112887	14669	0.01156	0.157188	.....
LOC285804	6	0.398601	0.783217	0.257742	0.194805	0.0799201	14669	0.01156	0.157188	.....
PITPNM3	17	0.433566	0.200799	0.497502	0.352647	0.0699301	14669	0.01157	0.157188	.....
HAVCR2	5	0.356643	0.16983	0.738262	0.487512	0.046953	14669	0.01157	0.157188	.....
TSPAN10	17	0.038961	0.548452	0.242757	0.157842	0.300699	14669	0.01158	0.157188	.....
KRT75	12	0.856144	0.333666	0.115884	0.381618	0.0549451	14669	0.01158	0.157188	.....
FLOT2	17	0.278721	0.631369	0.751249	0.16983	0.0729271	14669	0.01159	0.157188	.....
CLDN11	3	0.0859141	0.255744	0.0809191	0.274725	0.310689	14669	0.01159	0.157188	.....
DGCR2	22	0.432567	0.948052	0.105894	0.653347	0.024975	14669	0.01161	0.157261	.....
RFK	9	0.263736	0.0629371	0.134865	NA	NA	3253	0.01161	0.157261	...??
C17orf105	17	0.33966	0.568432	0.197802	0.65035	0.035964	14669	0.01162	0.157282	.....
SKIL	3	0.258741	0.659341	0.14985	0.206793	0.135864	14669	0.01164	0.157282	.....
LINC01500	14	0.455544	0.705295	0.833167	0.0509491	0.103896	14669	0.01164	0.157282	.....
MMP28	17	0.177822	0.833167	0.471528	0.214785	0.0839161	14669	0.01165	0.157282	.....
SEZ6L2	16	0.280719	0.171828	0.893107	0.526474	0.042957	14669	0.01166	0.157282	.....
C1QTNF9	13	0.0689311	0.204795	0.634366	0.213786	0.215784	14669	0.01166	0.157282	.....
GGH	8	0.915085	0.905095	0.525475	NA	0.0069993	11265	0.01167	0.157282	...?.
LOC101928697	13	0.0839161	0.0809191	0.529471	0.142857	0.360639	14669	0.01167	0.157282	.....
HSF1	8	0.788212	0.74026	0.523477	0.385614	0.015984	14669	0.01169	0.157354	.....
LYSMD4	15	0.266733	0.166833	0.442557	0.193806	0.172827	14669	0.01169	0.157354	.....
UNC5CL	6	0.337662	0.346653	0.313686	NA	0.0539461	11265	0.01172	0.157561	...?.
WDR33	2	0.531469	0.360639	0.578422	0.585415	0.021978	14669	0.01172	0.157561	.....
SERHL2	22	0.0809191	0.503497	0.031968	0.821179	0.110889	14669	0.01173	0.157573	.....
SPTAN1	9	0.799201	0.534466	0.404595	0.264735	0.036963	14669	0.01175	0.157573	.....
ENDOU	12	0.91009	0.784216	0.773227	0.042957	0.0639361	14669	0.01175	0.157573	.....
ITIH5	10	0.701299	0.324675	0.151848	NA	0.043956	11265	0.01176	0.157573	...?.
TCAF2	20	NA	NA	0.130869	NA	0.030969	8863	0.01176	0.157573	??.?.
KCNMB3	3	0.400599	0.411588	0.631369	0.411588	0.037962	14669	0.01178	0.157573	.....
ATF7	12	0.288711	0.023976	0.83017	NA	0.0929071	11265	0.01179	0.157573	...?.
LOC100506393	12	0.571429	0.487512	0.014985	NA	0.0869131	11265	0.0118	0.157573	...?.
TGM5	15	0.512488	0.270729	0.246753	0.476523	0.0569431	14669	0.01182	0.157573	.....
RNF169	11	0.113886	0.230769	0.774226	NA	0.0709291	11265	0.01183	0.157573	...?.
C16orf95	16	0.58042	0.037962	0.624376	0.841159	0.030969	14669	0.01184	0.157573	.....
CCT6B	17	0.835165	0.141858	0.433566	0.0529471	0.197802	14669	0.01184	0.157573	.....
SLC25A29	14	0.040959	0.00459954	0.368631	0.563437	0.376623	14669	0.01184	0.157573	.....
MMP11	22	0.031968	0.240759	0.547453	0.21978	0.273726	14669	0.01187	0.157573	.....
UCN2	3	0.692308	0.426573	0.803197	0.237762	0.034965	14669	0.01188	0.157573	.....
ETS1	11	0.245754	0.604396	0.758242	NA	0.026973	11265	0.01189	0.157573	...?.
ADCY7	16	0.94006	0.478521	0.03996	NA	0.041958	11265	0.01189	0.157573	...?.
GPR33	14	0.861139	0.224775	0.0649351	0.616384	0.047952	14669	0.01189	0.157573	.....
LOC101928650	1	0.494505	0.951049	0.383616	0.358641	0.026973	14669	0.01189	0.157573	.....
TIPIN	15	0.336663	0.175824	0.509491	0.020979	0.420579	14669	0.0119	0.157573	.....
DNASE1L3	3	0.01998	0.881119	0.237762	0.428571	0.141858	14669	0.01191	0.157573	.....
LINC00462	13	0.241758	NA	0.113886	0.041958	0.340659	13691	0.01191	0.157573	.?...
TUBA8	22	0.023976	0.0509491	0.622378	0.452547	0.263736	14669	0.01194	0.157573	.....
SYNPO2	4	0.146853	0.353646	0.659341	0.00759924	0.56044	14669	0.01194	0.157573	.....
FAM221A	7	0.147852	0.699301	0.148851	0.030969	0.435564	14669	0.01194	0.157573	.....
ODF4	17	0.567433	0.598402	0.58042	0.036963	0.150849	14669	0.01194	0.157573	.....
KIF21B	1	0.014985	0.257742	0.63037	0.578422	0.143856	14669	0.01194	0.157573	.....
RPL3L	16	NA	0.709291	0.729271	NA	0.010989	9841	0.01194	0.157573	?..?.
BCL6	3	0.411588	0.855145	0.12987	0.467532	0.042957	14669	0.01195	0.157573	.....
SURF6	9	0.036963	0.022977	0.701299	0.285714	0.364635	14669	0.01195	0.157573	.....
NOC2L	1	0.121878	0.454545	0.6004	NA	0.0579421	11265	0.01196	0.157573	...?.
CALML5	10	0.348651	0.0739261	0.161838	0.198801	0.276723	14669	0.01196	0.157573	.....
NAA20	20	0.177822	0.595405	0.711289	0.0669331	0.182817	14669	0.01197	0.157573	.....
TSHZ1	18	0.0799201	0.315684	0.16983	NA	0.148851	11265	0.01197	0.157573	...?.
IL15RA	10	0.191808	0.868132	0.174825	0.0659341	0.24975	14669	0.01198	0.157608	.....
ADAM29	4	0.131868	0.84016	0.837163	0.034965	0.210789	14669	0.01201	0.157627	.....
C12orf65	12	0.0949051	0.155844	0.493506	NA	0.11988	11265	0.01201	0.157627	...?.
FAM47E-STBD1	4	0.034965	0.385614	0.509491	0.296703	0.18981	14669	0.01202	0.157627	.....
RIPK2	8	0.360639	0.59041	0.021978	0.836164	0.0519481	14669	0.01202	0.157627	.....
KRT8P41	11	0.235764	0.506494	0.656344	0.812188	0.017982	14669	0.01203	0.157627	.....
PRH1-PRR4	12	0.437562	0.00109989	0.13986	0.538462	0.294705	14669	0.01204	0.157627	.....
NMRK1	9	0.619381	0.016983	0.361638	0.805195	0.0579421	14669	0.01204	0.157627	.....
ACTL9	19	0.432567	0.799201	0.577423	0.017982	0.20979	14669	0.01204	0.157627	.....
CACNG2	22	0.207792	0.324675	0.78022	0.10989	0.164835	14669	0.01205	0.157661	.....
PCAT4	4	0.224775	0.181818	0.694306	0.015984	0.471528	14669	0.01206	0.157696	.....
LINC01229	16	0.0959041	0.0559441	0.745255	0.545455	0.126873	14669	0.01207	0.157731	.....
MGMT	10	0.387612	0.305694	0.684316	NA	0.033966	11265	0.01211	0.157818	...?.
CBX7	22	0.565435	0.331668	0.0529471	0.103896	0.261738	14669	0.01212	0.157818	.....
UTP23	8	0.0909091	0.723277	0.121878	0.418581	0.126873	14669	0.01212	0.157818	.....
TXNDC11	16	0.484515	0.242757	0.448551	0.0879121	0.182817	14669	0.01212	0.157818	.....
ERICH6	3	0.034965	0.403596	0.941059	0.191808	0.180819	14669	0.01213	0.157818	.....
TLR1	4	0.562438	0.40959	0.502498	0.694306	0.016983	14669	0.01213	0.157818	.....
TBC1D17	19	0.170829	0.170829	0.555445	0.0709291	0.332667	14669	0.01213	0.157818	.....
AGA	4	0.0729271	0.00629937	0.778222	0.391608	0.301698	14669	0.01214	0.157818	.....
FAM168B	2	0.541459	0.4995	0.31968	0.17982	0.0889111	14669	0.01215	0.157818	.....
DDX1	2	0.741259	0.875125	0.025974	0.722278	0.024975	14669	0.01215	0.157818	.....
TMEM59L	19	0.0789211	0.363636	0.148851	0.217782	0.288711	14669	0.01216	0.157826	.....
FGF11	17	0.907093	0.0689311	0.659341	0.240759	0.0719281	14669	0.01217	0.157826	.....
GPSM2	1	0.901099	0.216783	0.0779221	0.802198	0.02997	14669	0.01218	0.157826	.....
PTGER1	19	0.703297	0.494505	0.337662	0.0879121	0.116883	14669	0.01218	0.157826	.....
CCDC150	2	0.536464	0.187812	0.436563	0.036963	0.290709	14669	0.01221	0.15798	.....
RPS13	11	0.257742	0.916084	0.026973	0.470529	0.0919081	14669	0.01222	0.15798	.....
ZNF706	8	0.030969	NA	0.171828	0.046953	0.531469	13691	0.01222	0.15798	.?...
S100PBP	1	0.033966	0.211788	0.675325	0.114885	0.370629	14669	0.01224	0.15798	.....
ZC3HAV1	7	0.401598	0.0659341	0.103896	0.106893	0.416583	14669	0.01225	0.15798	.....
ZNF890P	7	0.45954	0.991009	0.818182	NA	0.00989901	11265	0.01225	0.15798	...?.
APH1A	1	0.241758	NA	0.135864	0.020979	0.42957	13691	0.01226	0.15798	.?...
ZYX	7	0.0569431	0.613387	0.436563	0.681319	0.0589411	14669	0.01226	0.15798	.....
TUBA1A	12	0.397602	NA	0.40959	0.105894	0.110889	13691	0.01227	0.15798	.?...
ANKRD28	3	0.227772	0.030969	0.644356	0.0709291	0.424575	14669	0.01228	0.15798	.....
ELOVL2-AS1	6	0.118881	0.691309	0.0519481	0.54046	0.118881	14669	0.01228	0.15798	.....
LINC00167	11	0.0539461	NA	0.651349	0.22977	0.125874	13691	0.01228	0.15798	.?...
NID1	1	0.719281	0.941059	0.245754	0.040959	0.133866	14669	0.01231	0.158271	.....
GBP7	1	0.692308	0.0869131	0.817183	0.200799	0.0869131	14669	0.01233	0.158407	.....
DISP3	1	0.266733	0.773227	0.954046	0.162837	0.0589411	14669	0.01234	0.158407	.....
LOC105377671	4	0.245754	0.22977	0.40959	0.624376	0.0589411	14669	0.01235	0.158407	.....
COX17	3	0.120879	0.653347	0.106893	0.468531	0.114885	14669	0.01235	0.158407	.....
KCNK16	6	0.236763	0.858142	0.424575	NA	0.031968	11265	0.01236	0.158441	...?.
PAQR6	1	0.150849	0.372627	0.714286	0.01998	0.405594	14669	0.01237	0.158475	.....
ENTPD6	20	0.146853	0.549451	0.015984	0.244755	0.307692	14669	0.01238	0.158508	.....
TNS3	7	0.42957	0.378621	0.0759241	NA	0.0809191	11265	0.01242	0.158926	...?.
EPC1	10	0.417582	0.00339966	0.397602	NA	0.185814	11265	0.01243	0.158959	...?.
DSCR4	21	0.427572	0.025974	0.772228	NA	0.0789211	11265	0.01244	0.158993	...?.
SCP2	1	0.336663	0.325674	0.217782	0.811189	0.037962	14669	0.01246	0.159059	.....
C11orf74	11	0.264735	0.048951	0.215784	0.128871	0.406593	14669	0.01246	0.159059	.....
GLDN	15	0.180819	0.741259	0.194805	0.303696	0.107892	14669	0.01248	0.159159	.....
ROPN1L	5	0.84016	0.589411	0.037962	0.328671	0.0729271	14669	0.01249	0.159159	.....
CAPN15	16	0.0559441	NA	0.92008	0.046953	0.257742	13691	0.01249	0.159159	.?...
BSCL2	11	0.686314	0.396603	0.237762	0.430569	0.043956	14669	0.0125	0.159164	.....
SBF2-AS1	11	0.522478	0.0509491	0.528472	0.123876	0.222777	14669	0.01251	0.159164	.....
NECTIN3	3	0.539461	0.364635	0.217782	0.271728	0.0919081	14669	0.01252	0.159164	.....
MASP2	1	0.281718	0.025974	0.528472	0.584416	0.112887	14669	0.01252	0.159164	.....
SLC37A3	7	0.104895	0.384615	0.509491	0.0949051	0.276723	14669	0.01253	0.159197	.....
PSG3	19	0.332667	NA	0.48951	0.045954	0.183816	13691	0.01254	0.15923	.?...
MDH1B	2	0.0899101	0.795205	0.0929071	0.018981	0.62038	14669	0.01255	0.159263	.....
LINC00861	8	0.763237	0.038961	0.383616	0.54046	0.0649351	14669	0.01257	0.159423	.....
HNRNPUL2-BSCL2	11	0.988012	0.32967	0.225774	0.420579	0.034965	14669	0.01261	0.159836	.....
ZNF415	19	0.0929071	0.288711	0.310689	0.116883	0.345654	14669	0.01263	0.159995	.....
FZD10	12	0.196803	0.418581	0.044955	NA	0.13986	11265	0.01265	0.160154	...?.
SLC47A2	17	0.611389	0.183816	0.993007	0.250749	0.0519481	14669	0.01266	0.160186	.....
NPBWR1	8	0.390609	NA	0.188811	NA	0.041958	10287	0.01269	0.16035	.?.?.
NUP205	7	0.964036	0.147852	0.0759241	0.0549451	0.308691	14669	0.0127	0.16035	.....
RBM46	4	0.707293	0.172827	0.230769	0.631369	0.041958	14669	0.01271	0.16035	.....
SRGAP1	12	0.44955	0.538462	0.030969	NA	0.0859141	11265	0.01272	0.16035	...?.
USP8	15	0.331668	0.924076	0.738262	0.0629371	0.107892	14669	0.01272	0.16035	.....
CCDC144NL	17	0.223776	0.638362	0.376623	0.82018	0.023976	14669	0.01273	0.16035	.....
SUSD1	9	0.404595	0.388611	0.481518	0.043956	0.23976	14669	0.01274	0.16035	.....
EDDM3A	14	0.126873	0.9001	0.0519481	0.934066	0.045954	14669	0.01274	0.16035	.....
GAPDHS	19	0.738262	0.658342	0.482517	0.353646	0.024975	14669	0.01274	0.16035	.....
LOC339298	18	0.186813	0.043956	0.346653	NA	0.165834	11265	0.01277	0.160522	...?.
ERCC5	13	0.0649351	0.963037	0.151848	0.311688	0.147852	14669	0.01281	0.160522	.....
NPSR1-AS1	7	0.037962	0.044955	0.974026	NA	NA	3253	0.01281	0.160522	...??
KLK2	19	0.00559944	0.333666	0.908092	0.0759241	0.504496	14669	0.01282	0.160522	.....
CLUHP3	16	0.210789	0.851149	0.927073	0.141858	0.0739261	14669	0.01282	0.160522	.....
ZNF295-AS1	21	0.441558	0.862138	0.183816	NA	0.032967	11265	0.01283	0.160522	...?.
PTGIR	19	0.505495	0.474525	0.042957	0.658342	0.0589411	14669	0.01283	0.160522	.....
SYCP3	12	0.722278	0.0819181	0.524476	0.382617	0.0669331	14669	0.01285	0.160522	.....
POMK	8	0.426573	0.265734	0.717283	0.032967	0.256743	14669	0.01286	0.160522	.....
FAM21C	10	0.676324	0.187812	0.35964	NA	0.043956	11265	0.01287	0.160522	...?.
COL1A1	17	0.222777	0.616384	0.104895	0.0749251	0.323676	14669	0.01288	0.160522	.....
WDR1	4	0.672328	0.975025	0.483516	0.42957	0.014985	14669	0.01288	0.160522	.....
KLHL6	3	0.571429	0.45954	0.0989011	0.444555	0.0669331	14669	0.01288	0.160522	.....
TOM1L2	17	0.145854	0.596404	0.133866	0.105894	0.305694	14669	0.01289	0.160522	.....
ZC3H4	19	0.026973	0.153846	0.147852	0.314685	0.41958	14669	0.01289	0.160522	.....
CCDC71L	7	0.210789	NA	0.789211	0.306693	0.048951	13691	0.01291	0.160522	.?...
SIMC1	5	0.708292	0.487512	0.474525	0.0989011	0.0979021	14669	0.01291	0.160522	.....
TNFSF10	3	0.424575	0.541459	0.260739	0.752248	0.024975	14669	0.01291	0.160522	.....
TFG	3	0.102897	0.661339	0.176823	0.418581	0.11988	14669	0.01293	0.160522	.....
PWRN4	15	0.101898	0.430569	0.192807	0.292707	0.197802	14669	0.01294	0.160522	.....
EIF4G1	3	0.0719281	0.442557	0.143856	0.440559	0.174825	14669	0.01294	0.160522	.....
SPDYE4	17	0.211788	NA	0.811189	NA	0.026973	10287	0.01294	0.160522	.?.?.
LINC00643	14	0.466533	0.020979	0.618382	0.228771	0.192807	14669	0.01295	0.160522	.....
AFTPH	2	0.757243	0.821179	0.274725	0.153846	0.0619381	14669	0.01298	0.160522	.....
LOC151121	2	0.13986	0.986014	0.423576	0.207792	0.0989011	14669	0.01301	0.160522	.....
MME	3	0.172827	0.290709	0.644356	0.668332	0.046953	14669	0.01301	0.160522	.....
CASP8	2	0.584416	0.757243	0.0529471	0.016983	0.403596	14669	0.01301	0.160522	.....
ARF5	7	0.000799992	0.028971	0.835165	NA	0.483516	11265	0.01301	0.160522	...?.
SEMA6D	15	0.879121	0.814186	0.0969031	NA	0.023976	11265	0.01301	0.160522	...?.
FBRS	16	0.408591	NA	0.3996	0.027972	0.233766	13691	0.01302	0.160522	.?...
ZBTB20-AS3	3	0.694306	0.964036	0.125874	0.026973	0.215784	14669	0.01303	0.160522	.....
ERN1	17	0.0939061	0.636364	0.175824	0.0589411	0.414585	14669	0.01304	0.160522	.....
LINC01411	5	0.178821	0.275724	0.582418	0.281718	0.125874	14669	0.01305	0.160522	.....
PPP3CB	10	0.52048	0.274725	0.711289	NA	0.02997	11265	0.01305	0.160522	...?.
BZW2	7	0.487512	0.116883	0.332667	NA	0.0739261	11265	0.01306	0.160522	...?.
SLC44A3	1	0.615385	0.00409959	0.138861	0.230769	0.378621	14669	0.01306	0.160522	.....
PRKACG	9	0.0599401	0.592408	0.616384	NA	0.0719281	11265	0.01307	0.160522	...?.
BUD13	11	0.881119	0.486513	0.172827	0.13986	0.0999001	14669	0.01307	0.160522	.....
PSPC1	13	0.013986	0.66034	0.857143	0.932068	0.03996	14669	0.01307	0.160522	.....
PQLC2	1	0.446553	0.752248	0.223776	0.13986	0.116883	14669	0.01308	0.160522	.....
PPP3R1	2	0.327672	0.584416	0.455544	0.717283	0.022977	14669	0.01311	0.160522	.....
SLC8B1	12	0.311688	0.021978	0.271728	0.037962	0.675325	14669	0.01311	0.160522	.....
RSU1P2	10	0.428571	0.503497	0.72028	NA	0.023976	11265	0.01311	0.160522	...?.
HCG9	6	0.767233	0.383616	0.215784	NA	0.034965	11265	0.01312	0.160522	...?.
NUP210P1	3	0.717283	0.294705	0.00269973	0.919081	0.0729271	14669	0.01313	0.160522	.....
ADRB1	10	0.305694	0.146853	0.38961	0.333666	0.131868	14669	0.01313	0.160522	.....
LGI3	20	NA	0.497502	0.120879	0.213786	0.101898	13245	0.01314	0.160522	?....
HEBP2	6	0.0569431	NA	0.186813	0.0809191	0.383616	13691	0.01314	0.160522	.?...
CHRNB3	8	0.368631	0.831169	0.848152	0.034965	0.142857	14669	0.01314	0.160522	.....
ARHGAP39	8	0.151848	NA	0.163836	NA	0.0799201	10287	0.01317	0.160522	.?.?.
WDR26	1	0.0659341	0.480519	0.72028	0.0999001	0.252747	14669	0.01317	0.160522	.....
PPME1	11	0.128871	0.764236	0.48951	NA	0.048951	11265	0.01318	0.160522	...?.
LOC100128531	22	0.55045	0.271728	0.123876	0.42957	0.0889111	14669	0.0132	0.160522	.....
ARHGEF10L	1	0.698302	0.458541	0.66034	0.511489	0.0182982	14669	0.01321	0.160522	.....
PLD3	19	0.391608	0.288711	0.476523	0.0739261	0.220779	14669	0.01321	0.160522	.....
TNFRSF10A	8	0.884116	0.972028	0.801199	NA	0.00539946	11265	0.01322	0.160522	...?.
RBBP5	1	0.56044	0.256743	0.205794	0.56044	0.0549451	14669	0.01322	0.160522	.....
LOC100506100	9	NA	NA	0.38961	0.043956	0.140859	12267	0.01322	0.160522	??...
LOC101927587	1	0.45954	0.724276	0.190809	0.557443	0.034965	14669	0.01322	0.160522	.....
SRSF3	6	0.626374	0.184815	0.28971	0.036963	0.327672	14669	0.01323	0.160522	.....
TRIM11	1	0.028971	0.886114	0.534466	0.245754	0.154845	14669	0.01323	0.160522	.....
ATP5C1	10	0.0889111	0.305694	0.156843	0.030969	0.682318	14669	0.01324	0.160522	.....
CALCA	11	0.42957	0.390609	0.340659	0.836164	0.022977	14669	0.01324	0.160522	.....
PEX14	1	0.929071	0.018981	0.110889	0.194805	0.258741	14669	0.01326	0.160522	.....
LINC00662	19	0.0769231	0.993007	0.765235	0.669331	0.025974	14669	0.01326	0.160522	.....
PPFIBP2	11	0.715285	0.477522	0.302697	0.256743	0.0609391	14669	0.01327	0.160522	.....
PALM2-AKAP2	9	0.541459	0.82018	0.195804	0.00559944	0.431568	14669	0.01327	0.160522	.....
DEF8	16	0.306693	0.732268	0.270729	0.041958	0.264735	14669	0.01328	0.160522	.....
SLC22A31	16	0.123876	0.541459	0.456543	0.403596	0.0889111	14669	0.01329	0.160522	.....
GSG1	12	0.277722	0.559441	0.488511	0.242757	0.0889111	14669	0.0133	0.160522	.....
TPST1	7	0.896104	0.645355	0.945055	NA	0.00699301	11265	0.0133	0.160522	...?.
ATRN	20	0.639361	0.140859	0.297702	0.396603	0.0809191	14669	0.01331	0.160522	.....
LOC101927770	20	0.395604	0.354645	0.408591	0.912088	0.01998	14669	0.01331	0.160522	.....
KLHDC8B	3	0.250749	0.691309	0.627373	0.313686	0.0559441	14669	0.01331	0.160522	.....
PNLDC1	6	0.228771	0.646354	0.26973	0.317682	0.0949051	14669	0.01333	0.160522	.....
NME9	3	0.3996	0.404595	0.76024	0.026973	0.245754	14669	0.01334	0.160522	.....
PNPLA2	11	0.505495	0.431568	0.789211	0.030969	0.193806	14669	0.01334	0.160522	.....
DHX29	5	0.181818	0.907093	0.947053	NA	0.020979	11265	0.01336	0.160522	...?.
SLC52A1	17	0.76024	0.440559	0.358641	0.64036	0.018981	14669	0.01336	0.160522	.....
LPIN3	20	0.202797	0.170829	0.988012	0.048951	0.296703	14669	0.01337	0.160522	.....
TRMT61A	14	0.118881	0.024975	0.549451	0.661339	0.153846	14669	0.01337	0.160522	.....
METTL8	2	0.257742	0.341658	0.282717	0.0119988	0.582418	14669	0.01338	0.160522	.....
EXOSC9	4	0.224775	0.272727	0.911089	0.013986	0.416583	14669	0.01341	0.160522	.....
HMGA2	12	0.292707	0.636364	0.414585	0.953047	0.014985	14669	0.01341	0.160522	.....
PODN	1	0.00749925	0.594406	0.854146	0.373626	0.163836	14669	0.01342	0.160522	.....
MINK1	17	0.268731	0.271728	0.648352	0.504496	0.0559441	14669	0.01342	0.160522	.....
LINC01432	20	0.854146	0.548452	0.346653	0.174825	0.0619381	14669	0.01343	0.160522	.....
SIK1	21	0.871129	NA	0.516484	0.00489951	0.263736	13691	0.01344	0.160522	.?...
GH1	17	0.971029	0.421578	0.00999001	0.328671	0.115884	14669	0.01344	0.160522	.....
ARPC5	1	0.509491	0.609391	0.699301	0.114885	0.0829171	14669	0.01346	0.160522	.....
LOC100129534	1	0.785215	0.697303	0.608392	0.0789211	0.0749251	14669	0.01346	0.160522	.....
TUBA1B	12	0.374625	NA	0.662338	0.114885	0.0919081	13691	0.01349	0.160522	.?...
LEF1	4	0.497502	0.903097	0.0979021	0.0699301	0.195804	14669	0.01349	0.160522	.....
MRFAP1	4	0.00259974	NA	0.823177	0.0809191	0.453546	13691	0.01349	0.160522	.?...
C4orf36	4	0.625375	0.174825	0.824176	0.576424	0.025974	14669	0.01349	0.160522	.....
HLF	17	0.127872	0.0929071	0.292707	0.522478	0.175824	14669	0.0135	0.160522	.....
ILF2	1	0.652348	0.315684	0.998002	0.390609	0.024975	14669	0.0135	0.160522	.....
PRKCQ	10	0.968032	0.982018	0.293706	NA	0.010399	11265	0.0135	0.160522	...?.
GHSR	3	0.140859	0.440559	0.386613	0.55045	0.0749251	14669	0.0135	0.160522	.....
LOC101929488	8	0.035964	0.62038	0.046953	NA	0.220779	11265	0.0135	0.160522	...?.
LOC101928775	9	0.53047	0.899101	0.759241	0.00139986	0.394605	14669	0.01351	0.160553	.....
DNASE2B	1	0.12987	0.256743	0.586414	0.150849	0.232767	14669	0.01352	0.160583	.....
DCSTAMP	8	0.428571	0.344655	0.659341	0.637363	0.025974	14669	0.01353	0.160613	.....
TTK	6	0.738262	0.322677	0.979021	NA	0.014985	11265	0.01355	0.160673	...?.
ADH1C	4	0.476523	0.275724	0.994006	0.703297	0.015984	14669	0.01355	0.160673	.....
TNFAIP3	6	0.395604	0.806194	0.281718	0.026973	0.26973	14669	0.01357	0.160771	.....
CRYZL1	21	0.819181	0.0849151	0.786214	0.826174	0.015984	14669	0.0136	0.160771	.....
SENP5	3	0.232767	0.26973	0.415584	0.274725	0.140859	14669	0.01361	0.160771	.....
TMPRSS11D	4	0.032967	0.0115988	0.514486	0.432567	0.404595	14669	0.01362	0.160771	.....
CCDC13	3	0.756244	0.127872	0.31968	0.0589411	0.262737	14669	0.01362	0.160771	.....
LOC105374546	4	0.5005	0.426573	0.822178	0.162837	0.0729271	14669	0.01363	0.160771	.....
RPL31	2	0.108891	0.32967	0.113886	0.271728	0.275724	14669	0.01363	0.160771	.....
FOXO3B	17	0.0569431	0.127872	0.132867	0.338661	0.373626	14669	0.01364	0.160771	.....
VEGFC	4	0.534466	0.1998	0.929071	0.474525	0.032967	14669	0.01364	0.160771	.....
SIX3-AS1	2	0.687313	NA	0.0799201	0.34965	0.0609391	13691	0.01365	0.160771	.?...
LRRIQ4	3	0.0779221	0.925075	0.633367	0.283716	0.0879121	14669	0.01366	0.160771	.....
C2CD3	11	0.924076	0.641359	0.739261	NA	0.00899101	11265	0.01367	0.160771	...?.
ST6GALNAC1	17	0.470529	0.565435	0.032967	0.144855	0.235764	14669	0.01368	0.160771	.....
ESYT2	7	0.523477	0.706294	0.905095	NA	0.012987	11265	0.01368	0.160771	...?.
EMX2OS	10	0.016983	0.303696	0.353646	0.955045	0.102897	14669	0.01369	0.160771	.....
ACTR2	2	NA	0.25974	0.83017	0.030969	0.193806	13245	0.0137	0.160771	?....
OLR1	12	0.145854	0.193806	0.658342	0.0969031	0.297702	14669	0.01372	0.160771	.....
MDM1	12	0.390609	0.594406	0.413586	0.564436	0.031968	14669	0.01372	0.160771	.....
SPIRE1	18	0.273726	0.381618	0.845155	0.858142	0.016983	14669	0.01373	0.160771	.....
GPR63	6	0.807193	0.023976	0.244755	0.386613	0.133866	14669	0.01374	0.160771	.....
XDH	2	0.863137	0.0539461	0.268731	0.999001	0.025974	14669	0.01374	0.160771	.....
LOC101929608	20	0.807193	0.216783	0.324675	0.297702	0.0719281	14669	0.01375	0.160771	.....
CPQ	8	0.462537	0.781219	0.0079992	NA	0.0989011	11265	0.01375	0.160771	...?.
OPA3	19	0.128871	0.995005	0.234765	0.024975	0.3996	14669	0.01376	0.160771	.....
DDX55	12	0.853147	0.030969	0.170829	0.103896	0.31968	14669	0.01376	0.160771	.....
TIGIT	3	0.352647	0.583417	0.924076	0.87013	0.00899101	14669	0.01376	0.160771	.....
APOC3	11	0.81019	0.416583	0.0749251	0.747253	0.030969	14669	0.01377	0.160771	.....
LGALS16	19	0.432567	0.182817	0.495504	0.188811	0.144855	14669	0.01377	0.160771	.....
UGCG	9	0.14985	0.968032	0.595405	0.0699301	0.174825	14669	0.01379	0.160771	.....
ZSCAN30	18	0.244755	0.0919081	0.135864	0.572428	0.161838	14669	0.01379	0.160771	.....
DOCK3	3	0.543457	0.98002	0.756244	0.63037	0.00799201	14669	0.01379	0.160771	.....
MC1R	16	0.136863	0.0134987	0.443556	0.93007	0.124875	14669	0.0138	0.160801	.....
GOLT1B	12	NA	0.0519481	0.454545	NA	0.0709291	9841	0.01381	0.16083	?..?.
ZNF708	19	0.102897	0.629371	0.332667	0.0769231	0.314685	14669	0.01385	0.161209	.....
VN1R10P	6	0.141858	0.103896	0.274725	0.04995	0.611389	14669	0.01387	0.16121	.....
PAQR5	15	0.0649351	0.621379	0.196803	0.366633	0.170829	14669	0.01387	0.16121	.....
PCDHB9	5	0.68032	0.586414	0.214785	0.608392	0.025974	14669	0.01389	0.16121	.....
CAPN2	1	0.22977	0.601399	0.355644	0.032967	0.342657	14669	0.01389	0.16121	.....
CCDC153	11	0.826174	0.664336	0.775225	0.030969	0.112887	14669	0.01389	0.16121	.....
RHOH	4	0.817183	0.714286	0.829171	0.161838	0.033966	14669	0.01391	0.16121	.....
VAMP5	2	0.257742	0.132867	0.042957	0.0869131	0.582418	14669	0.01392	0.16121	.....
SDCCAG8	1	0.111888	0.67033	0.193806	0.048951	0.422577	14669	0.01392	0.16121	.....
LOC284080	17	0.533467	NA	0.424575	0.0709291	0.12987	13691	0.01393	0.16121	.?...
LINC01556	6	0.396603	0.781219	0.516484	0.113886	0.102897	14669	0.01393	0.16121	.....
IFI27L1	14	0.803197	0.2997	0.592408	NA	0.022977	11265	0.01394	0.16121	...?.
LOC101929579	3	0.993007	0.477522	0.855145	0.00559944	0.226773	14669	0.01397	0.16121	.....
FEV	20	NA	NA	0.643357	0.260739	0.030969	12267	0.01397	0.16121	??...
PDX1	13	0.11988	0.501499	0.54046	0.682318	0.048951	14669	0.01397	0.16121	.....
SYNGR1	22	0.272727	0.00899101	0.16983	0.468531	0.302697	14669	0.01398	0.16121	.....
DBP	19	0.386613	0.569431	0.698302	0.0709291	0.144855	14669	0.01399	0.16121	.....
SLC31A2	9	0.952048	0.713287	0.020979	0.218781	0.105894	14669	0.01401	0.16121	.....
C2orf81	2	0.444555	0.02997	0.753247	0.0729271	0.330669	14669	0.01401	0.16121	.....
FAM21A	10	NA	NA	0.316683	NA	0.023976	8863	0.01402	0.16121	??.?.
PRR5L	11	0.498501	0.274725	0.813187	0.104895	0.127872	14669	0.01404	0.16121	.....
TMEM108	3	NA	0.381618	0.968032	0.144855	0.0589411	13245	0.01405	0.16121	?....
TRAPPC6B	14	0.686314	0.226773	0.849151	NA	0.023976	11265	0.01405	0.16121	...?.
SPATA42	1	0.971029	0.18981	0.172827	0.441558	0.0569431	14669	0.01405	0.16121	.....
GPR78	4	0.939061	0.122877	0.474525	0.579421	0.030969	14669	0.01405	0.16121	.....
LOC102724156	9	0.3996	0.572428	0.256743	0.181818	0.125874	14669	0.01406	0.16121	.....
COX7A2	6	0.224775	0.027972	0.216783	NA	0.218781	11265	0.01406	0.16121	...?.
SCGB3A2	5	0.639361	0.37962	0.00679932	0.898102	0.0639361	14669	0.01406	0.16121	.....
PROKR2	20	0.698302	0.0539461	0.0959041	0.215784	0.255744	14669	0.01406	0.16121	.....
FBXO16	8	0.123876	0.79021	0.211788	NA	0.0779221	11265	0.01407	0.161239	...?.
OR6B1	7	0.165834	0.356643	0.835165	0.395604	0.0729271	14669	0.01411	0.161354	.....
HOXB2	17	0.248751	NA	0.204795	0.0059994	0.604396	13691	0.01411	0.161354	.?...
RNF6	13	0.243756	0.44955	0.539461	0.170829	0.140859	14669	0.01412	0.161354	.....
MEIS2	15	0.68032	0.222777	0.463536	0.10989	0.14985	14669	0.01412	0.161354	.....
MRGPRX4	11	0.774226	0.041958	0.028971	NA	0.171828	11265	0.01413	0.161354	...?.
ZNF32	10	0.030969	0.0629371	0.931069	0.390609	0.240759	14669	0.01414	0.161354	.....
PRRT1	6	0.588412	0.637363	0.292707	0.366633	0.045954	14669	0.01414	0.161354	.....
LOC148709	1	0.430569	0.00239976	0.393606	0.61039	0.187812	14669	0.01414	0.161354	.....
IFIT5	10	0.504496	0.141858	0.27972	0.843157	0.040959	14669	0.01415	0.161382	.....
RBP3	10	0.117882	0.182817	0.350649	NA	0.138861	11265	0.01416	0.16141	...?.
CHTF18	20	NA	0.421578	0.295704	0.00859914	0.412587	13245	0.01418	0.161496	?....
TREM1	6	0.353646	0.460539	0.765235	0.00249975	0.547453	14669	0.01419	0.161496	.....
TMEM134	11	0.356643	0.37962	0.788212	0.158841	0.105894	14669	0.01419	0.161496	.....
LOC101927166	17	0.041958	0.695305	0.114885	0.973027	0.0739261	14669	0.01422	0.161608	.....
KIF26A	14	0.406593	0.373626	0.797203	0.040959	0.214785	14669	0.01422	0.161608	.....
PI4K2B	4	0.56044	0.925075	0.536464	0.024975	0.168831	14669	0.01423	0.161608	.....
ZPBP2	17	0.996004	0.699301	0.452547	0.382617	0.017982	14669	0.01423	0.161608	.....
IL1R1	2	NA	0.30969	0.105894	0.176823	0.164835	13245	0.01425	0.161608	?....
FGD5P1	3	0.132867	0.267732	0.691309	0.0029997	0.817183	14669	0.01426	0.161608	.....
MRVI1	11	0.0639361	0.871129	0.735265	0.176823	0.136863	14669	0.01426	0.161608	.....
SIX6	14	0.591409	0.706294	0.25974	0.308691	0.0539461	14669	0.01426	0.161608	.....
PHGR1	15	0.031968	0.21978	0.250749	0.12987	0.534466	14669	0.01427	0.161636	.....
TULP4	6	0.577423	0.284715	0.318681	0.0719281	0.226773	14669	0.01428	0.161665	.....
CCL5	17	0.132867	0.241758	0.284715	0.669331	0.0999001	14669	0.01429	0.161693	.....
LOC441242	7	0.873127	0.147852	0.956044	0.221778	0.0539461	14669	0.0143	0.161721	.....
KCNJ12	17	0.654346	NA	0.384615	0.36963	0.031968	13691	0.01432	0.161861	.?...
DEFB116	20	0.0999001	NA	0.475524	0.406593	0.0829171	13691	0.01433	0.161861	.?...
EPB41L4A-AS1	5	0.187812	0.534466	0.902098	0.00509949	0.4995	14669	0.01434	0.161861	.....
NUBPL	14	0.018981	0.465534	0.603397	0.951049	0.0629371	14669	0.01435	0.161861	.....
LINC00543	13	0.165834	0.0549451	0.257742	0.120879	0.497502	14669	0.01435	0.161861	.....
OPRK1	8	0.45954	0.584416	0.781219	NA	0.020979	11265	0.0144	0.16201	...?.
TMCO2	1	0.536464	0.438561	0.221778	0.65035	0.036963	14669	0.0144	0.16201	.....
CLEC4A	12	0.25974	NA	0.255744	NA	0.0539461	10287	0.0144	0.16201	.?.?.
SPINK9	5	0.146853	0.522478	0.385614	0.0699301	0.311688	14669	0.01441	0.16201	.....
HLA-G	6	0.250749	0.497502	0.517483	NA	0.048951	11265	0.01442	0.16201	...?.
LOC105376430	10	0.036963	0.574426	0.251748	0.316683	0.226773	14669	0.01442	0.16201	.....
YWHAQ	2	0.276723	0.112887	0.048951	0.593407	0.190809	14669	0.01442	0.16201	.....
LINC01344	1	0.784216	0.977023	0.238761	0.043956	0.136863	14669	0.01443	0.16201	.....
SFT2D3	2	0.286713	0.171828	0.698302	0.668332	0.047952	14669	0.01444	0.16201	.....
ZNF879	5	0.938062	0.0549451	0.237762	0.033966	0.401598	14669	0.01446	0.16201	.....
TET3	2	0.575425	0.104895	0.946054	0.0899101	0.167832	14669	0.01446	0.16201	.....
FAM109B	22	0.0579421	0.238761	0.118881	0.918082	0.127872	14669	0.01447	0.16201	.....
GSS	20	0.0729271	0.56044	0.151848	0.193806	0.300699	14669	0.01448	0.16201	.....
KRT76	12	0.586414	0.377622	0.400599	0.410589	0.04995	14669	0.01449	0.16201	.....
FOXN1	17	0.985015	0.41958	0.408591	0.017982	0.227772	14669	0.01451	0.16201	.....
CR1	1	0.473526	0.191808	0.585415	0.292707	0.0919081	14669	0.01452	0.16201	.....
F2	11	0.044955	0.110889	0.634366	NA	NA	3253	0.01453	0.16201	...??
MEIKIN	5	0.022977	0.553447	0.018981	0.896104	0.196803	14669	0.01455	0.16201	.....
OR56A4	11	0.607393	0.425574	0.452547	NA	0.030969	11265	0.01455	0.16201	...?.
TMEM119	12	0.451548	0.244755	0.034965	0.372627	0.188811	14669	0.01455	0.16201	.....
TMEM171	5	0.793207	0.250749	0.160839	0.032967	0.343656	14669	0.01456	0.16201	.....
LOC101926944	1	0.325674	0.334665	0.927073	0.616384	0.027972	14669	0.01457	0.16201	.....
LINC01543	18	0.127872	0.692308	0.22977	0.046953	0.401598	14669	0.01458	0.16201	.....
VPS9D1-AS1	16	0.771229	0.938062	0.203796	0.241758	0.047952	14669	0.01459	0.16201	.....
LINC01289	8	0.16983	0.554446	0.030969	0.161838	0.365634	14669	0.01459	0.16201	.....
LCMT2	15	0.406593	NA	0.613387	0.270729	0.04995	13691	0.01459	0.16201	.?...
JPH4	20	NA	NA	0.843157	0.21978	0.030969	12267	0.0146	0.16201	??...
UGDH-AS1	4	0.573427	0.175824	0.684316	0.502498	0.042957	14669	0.01461	0.16201	.....
C1orf131	1	0.526474	0.651349	0.641359	0.957043	0.00709929	14669	0.01461	0.16201	.....
DOCK9-AS2	13	0.626374	0.882118	0.501499	0.026973	0.165834	14669	0.01463	0.16201	.....
PTTG1	5	0.878122	0.0019998	0.65035	0.981019	0.045954	14669	0.01463	0.16201	.....
ZNF792	19	0.683317	0.184815	0.493506	0.125874	0.147852	14669	0.01464	0.16201	.....
DNAJC16	1	0.69031	0.636364	0.388611	0.02997	0.202797	14669	0.01466	0.16201	.....
TMEM265	20	NA	NA	0.040959	0.0879121	NA	4255	0.01467	0.16201	??..?
ZNF827	4	0.170829	0.224775	0.514486	0.288711	0.162837	14669	0.0147	0.16201	.....
DCAF6	1	0.033966	0.172827	0.0789211	0.1998	0.601399	14669	0.01471	0.16201	.....
IRAK3	12	0.762238	0.0539461	0.596404	0.480519	0.0619381	14669	0.01473	0.16201	.....
KIF2A	5	0.312687	0.385614	0.861139	0.331668	0.0599401	14669	0.01474	0.16201	.....
SPRYD7	13	0.998002	0.0829171	0.0979021	0.0569431	0.361638	14669	0.01475	0.16201	.....
MVP	16	0.386613	0.114885	0.571429	0.151848	0.205794	14669	0.01475	0.16201	.....
SCHLAP1	2	0.293706	0.668332	0.446553	0.033966	NA	6657	0.01476	0.16201	....?
PARP10	8	0.925075	0.806194	0.773227	0.0909091	0.047952	14669	0.01476	0.16201	.....
PITPNC1	17	0.25974	0.716284	0.515485	0.47952	0.042957	14669	0.01476	0.16201	.....
JRK	8	0.027972	0.2997	0.141858	0.333666	0.367632	14669	0.01478	0.16201	.....
LOC100507537	3	0.0549451	0.138861	0.546454	0.032967	0.7003	14669	0.0148	0.16201	.....
ZSWIM3	20	0.605395	0.763237	0.048951	0.043956	0.307692	14669	0.0148	0.16201	.....
PKIG	20	0.330669	0.679321	0.47952	0.013986	0.362637	14669	0.01482	0.16201	.....
REXO1	19	0.464535	0.013986	0.0699301	0.834166	0.160839	14669	0.01484	0.16201	.....
TTLL7	1	0.878122	0.394605	0.363636	0.00309969	0.477522	14669	0.01485	0.16201	.....
RPL10A	6	0.582418	0.040959	0.285714	0.929071	0.0519481	14669	0.01487	0.16201	.....
LINC00239	14	0.044955	0.278721	0.105894	0.755245	0.17982	14669	0.01488	0.16201	.....
PRDM7	16	0.694306	0.22977	0.885115	0.0519481	0.162837	14669	0.01489	0.16201	.....
PNN	14	0.767233	0.033966	0.915085	NA	0.046953	11265	0.0149	0.16201	...?.
KRIT1	7	0.038961	0.988012	0.111888	0.869131	0.0729271	14669	0.0149	0.16201	.....
MPZL1	1	0.194805	0.836164	0.315684	0.00479952	0.61039	14669	0.01493	0.16201	.....
LINC00521	14	0.433566	0.716284	0.846154	NA	0.017982	11265	0.01493	0.16201	...?.
CCDC191	3	0.916084	0.205794	0.91009	0.0929071	0.0939061	14669	0.01493	0.16201	.....
RFC1	4	0.976024	0.360639	0.292707	0.262737	0.0589411	14669	0.01493	0.16201	.....
ISCU	12	0.662338	0.601399	0.665335	0.043956	0.140859	14669	0.01494	0.16201	.....
TMEM254-AS1	10	0.86014	0.47952	0.0719281	NA	0.047952	11265	0.01495	0.16201	...?.
PBXIP1	1	0.314685	0.358641	0.38961	0.233766	0.135864	14669	0.01496	0.16201	.....
ZNF439	19	0.602398	NA	0.030969	0.411588	0.0849151	13691	0.01496	0.16201	.?...
LOC101054525	11	0.483516	0.256743	0.00689931	0.564436	0.178821	14669	0.01497	0.16201	.....
FAAP20	1	0.101898	0.635365	0.188811	0.028971	0.558442	14669	0.01497	0.16201	.....
GGT7	20	0.0769231	0.925075	0.135864	0.0839161	0.367632	14669	0.01497	0.16201	.....
ZNF689	16	NA	NA	0.044955	0.0859141	NA	4255	0.01498	0.16201	??..?
MRPL34	19	0.869131	0.704296	0.03996	0.608392	0.036963	14669	0.01499	0.16201	.....
PIGG	4	0.73027	0.393606	0.912088	0.043956	0.133866	14669	0.01499	0.16201	.....
SAE1	19	0.200799	0.158841	0.547453	0.578422	0.0889111	14669	0.01501	0.16201	.....
SNURF	15	0.325674	NA	0.0759241	0.166833	0.198801	13691	0.01502	0.16201	.?...
SOX10	22	0.030969	0.014985	0.137862	0.230769	0.79021	14669	0.01503	0.16201	.....
GAS5	1	0.354645	0.388611	0.201798	0.161838	0.203796	14669	0.01504	0.16201	.....
C3orf18	3	0.277722	0.824176	0.975025	0.632368	0.014985	14669	0.01504	0.16201	.....
SKP1P2	12	0.175824	0.657343	0.186813	0.28971	0.148851	14669	0.01505	0.16201	.....
RBFADN	18	0.044955	0.358641	0.340659	0.4995	0.16983	14669	0.01505	0.16201	.....
MKX	10	0.684316	0.223776	0.93007	NA	0.023976	11265	0.01506	0.16201	...?.
UQCRFS1	19	0.879121	0.216783	0.901099	0.163836	0.0649351	14669	0.01506	0.16201	.....
TLX1	10	0.689311	0.851149	0.03996	0.193806	0.123876	14669	0.01506	0.16201	.....
MED22	9	0.0789211	0.200799	0.423576	0.283716	0.253746	14669	0.01508	0.16201	.....
PHRF1	11	0.567433	0.443556	0.258741	0.0949051	0.185814	14669	0.01508	0.16201	.....
RTTN	18	0.793207	0.93007	0.345654	NA	0.014985	11265	0.0151	0.16201	...?.
BNC2	9	0.652348	0.261738	0.220779	0.340659	0.0919081	14669	0.01511	0.16201	.....
SLC22A18AS	11	0.045954	0.969031	0.538462	NA	0.0679321	11265	0.01512	0.16201	...?.
EXT2	11	0.172827	0.542458	0.646354	NA	0.0519481	11265	0.01513	0.16201	...?.
CKS2	9	0.334665	0.377622	0.545455	0.724276	0.031968	14669	0.01514	0.16201	.....
ANKRD55	5	0.0569431	0.147852	0.814186	NA	0.134865	11265	0.01515	0.16201	...?.
LINC01061	4	0.174825	0.636364	0.0789211	0.260739	0.213786	14669	0.01516	0.16201	.....
PCGF1	2	0.228771	NA	0.368631	0.028971	0.341658	13691	0.01516	0.16201	.?...
FDPS	1	0.160839	0.1998	0.527473	0.0849151	0.358641	14669	0.01516	0.16201	.....
OTUB2	14	0.126873	0.536464	0.344655	NA	0.0869131	11265	0.01517	0.16201	...?.
[truncated: 3,233 more rows]

## Sheet: Table S3
Table S3. FMNL2 x factor associated with LOAD.
Gene	factor	ROSMAP	WHICAP	WHICAP	Caribbean Hispanics	NACC	Meta-analysis
			African-Americans	Whites
		p	p	p	p	p	P
FMNL2	PC1+PC2	0.010	0.623	0.157	0.089	0.044	0.0003468
FMNL2	Hypertension	0.016	0.869	0.057	0.137	0.058	0.0007526
FMNL2	Bmi	0.096	0.491	0.051	0.284	0.07	0.002505
FMNL2	Heart	0.145	0.098	0.945	0.132	0.787	0.01435
FMNL2	Diabetes	0.268	0.488	0.131	0.189	0.21	0.06822

## Sheet: Table S4
Table S4. Top SNP x CVRF interactions (p<0.05) in FMNL2 associated with LOAD
							ROSMAP	WHICAP African-Americans	WHICAP Whites	Caribbean Hispanics	NACC	Meta-analysis
snp	chr	bp	A1	A2	MinFreq	MaxFreq	p	p	p	p	p	b	SE	p	Direction
rs57223657	2	153403659	t	g	0.0449	0.0722	0.0738414	NA	0.383269	0.0148222	0.0389182	0.168	0.0471	0.000361	+?+++
rs6760139	2	153388019	g	c	0.5135	0.7246	0.549826	0.909635	0.900172	0.00026709	0.0157216	0.0752	0.0211	0.000363	-++++
rs11892232	2	153358329	a	g	0.2766	0.3472	0.461975	0.208422	0.284336	0.00685418	0.0120202	0.0704	0.0222	0.001535	-+-++
rs11893683	2	153359260	t	g	0.2769	0.3472	0.467768	0.213947	0.284336	0.00743192	0.0116818	0.0703	0.0223	0.001578	-+-++
rs72864990	2	153371385	a	g	0.0454	0.0712	0.107191	NA	0.784609	0.00645886	0.128753	0.1486	0.0478	0.001875	+?+++
rs2881336	2	153351548	t	c	0.284	0.391	0.461204	0.197833	0.265458	0.00419489	0.0209612	0.0671	0.0217	0.002003	-+-++
rs10173398	2	153354994	g	a	0.6516	0.7053	0.453777	0.714703	0.284343	0.0015093	0.0110417	-0.0677	0.0221	0.002168	+++--
rs10172230	2	153398476	c	a	0.2777	0.4246	0.663809	0.445719	0.439346	0.132539	0.0180072	0.0629	0.021	0.002748	+++++
rs10165830	2	153399629	t	c	0.3849	0.4235	0.778229	0.601602	0.398344	0.137574	0.0132091	0.0621	0.0208	0.002832	+++++
rs12617686	2	153351829	t	c	0.3065	0.3916	0.462518	0.989791	0.265458	0.00201203	0.0207073	0.0635	0.0217	0.003425	-+-++
rs1155779	2	153405594	g	a	0.3989	0.499	0.292705	0.33726	0.19495	3.08e-05	0.371288	0.0601	0.0206	0.003501	-++++
rs2463	2	153505376	c	t	0.0134	0.0424	0.0578037	NA	0.938092	NA	0.014166	0.2561	0.0909	0.004831	+-+-+
rs4471845	2	153334144	g	t	0.7082	0.7505	0.083697	0.910526	0.223405	0.00286659	0.0120839	-0.0636	0.0231	0.00594	+++--
rs6737006	2	153368175	t	a	0.2926	0.3901	0.195224	0.520943	0.244361	0.00470299	0.0245442	0.0598	0.0219	0.006176	-+-++
rs2346204	2	153332159	c	a	0.7071	0.7484	0.120519	0.950574	0.256793	0.00380368	0.0134456	-0.0632	0.0231	0.006178	+++--
rs10166703	2	153323026	a	g	0.2523	0.2944	0.114578	0.987674	0.24867	0.00314594	0.0157444	0.0631	0.0231	0.006246	-+-++
rs4613221	2	153334141	g	a	0.6991	0.7507	0.083028	0.95404	0.223405	0.00346336	0.0120839	-0.0629	0.023	0.006327	+++--
rs75795961	2	153388742	g	a	0.9432	0.9784	0.0877632	0.654583	0.612427	0.993814	0.0127891	0.1288	0.0477	0.006887	+++++
rs9288103	2	153323912	c	g	0.7072	0.7477	0.114578	0.935161	0.252581	0.00367463	0.0152186	-0.0622	0.0231	0.007002	+++--
rs2346181	2	153388779	g	a	0.5885	0.8998	0.0211817	0.510455	0.160841	0.0156991	0.325236	0.0759	0.0284	0.007482	+-+++
rs6434078	2	153368897	c	t	0.5047	0.8717	0.00964155	0.269008	0.118771	0.0189705	0.902935	0.0694	0.026	0.007527	+++++
rs79368258	2	153388743	t	c	0.9432	0.9779	0.104945	0.705079	0.612427	0.993814	0.0127891	0.1271	0.0476	0.007588	+++++
rs6736639	2	153367861	g	a	0.2918	0.3901	0.195224	0.438825	0.244361	0.0081174	0.0254996	0.0582	0.0218	0.007639	-+-++
rs11892859	2	153337038	a	g	0.6944	0.7477	0.108439	0.791233	0.259564	0.00435956	0.0135	-0.061	0.023	0.007977	+++--
rs10195380	2	153342552	c	g	0.2852	0.3844	0.334132	0.812115	0.327323	0.00585146	0.0307191	0.0576	0.0218	0.008138	-+-++
rs7590079	2	153369079	g	a	0.2902	0.3906	0.207291	0.497055	0.242801	0.013965	0.0188115	0.0578	0.022	0.008595	-+-++
rs75239367	2	153282016	g	t	0.0161	0.0259	0.922312	NA	0.637182	0.0329913	0.042406	0.1898	0.0727	0.008997	+--++
rs10432494	2	153315522	a	g	0.2456	0.2973	0.0427544	0.885908	0.172943	0.00312605	0.017759	0.0598	0.0232	0.01	-+-++
rs6434059	2	153349165	c	t	0.3356	0.4489	0.133178	0.852348	0.144986	0.118792	0.0021843	0.0528	0.0213	0.01298	-+-++
rs6434061	2	153349283	a	g	0.3358	0.4489	0.126071	0.852348	0.144986	0.118792	0.0021843	0.0527	0.0213	0.01326	-+-++
rs6434060	2	153349236	a	c	0.336	0.4489	0.125651	0.852348	0.144986	0.118792	0.0021843	0.0527	0.0213	0.01328	-+-++
rs59965317	2	153332134	g	t	0.7685	0.9148	0.150354	0.903466	0.230591	0.0600188	0.201216	0.08	0.0323	0.0133	+-+++
rs7580023	2	153334971	c	g	0.8036	0.9528	0.0345171	0.491884	0.400435	4.95e-05	0.0654719	-0.0702	0.0284	0.01336	+++--
rs6434062	2	153349338	c	a	0.3358	0.4489	0.126071	0.852348	0.134429	0.118792	0.0021843	0.0526	0.0213	0.01346	-+-++
rs12614608	2	153331546	a	g	0.2787	0.3306	0.112264	0.993344	0.272963	0.00624682	0.0270204	0.055	0.0223	0.01382	-+-++
rs16831171	2	153333501	a	t	0.8036	0.9528	0.0311641	0.475252	0.400435	5.24e-05	0.067808	-0.0693	0.0284	0.01459	+++--
rs57173254	2	153434711	c	t	0.5419	0.8721	0.334918	0.0150136	0.373007	NA	0.190889	0.0803	0.033	0.01501	+++-+
rs893331	2	153394396	t	c	0.3503	0.4152	0.205716	0.528311	0.259211	0.368851	0.0978392	0.0502	0.0208	0.01583	+++++
rs7591606	2	153373875	c	t	0.7374	0.8971	0.0652166	0.414278	0.245483	0.00589579	0.562554	0.0714	0.0296	0.01585	+-+++
rs7425826	2	153338538	a	g	0.669	0.7335	0.0964864	0.850017	0.276306	0.00591157	0.0270204	-0.054	0.0224	0.01598	+++--
rs2346183	2	153389732	a	g	0.7613	0.8631	0.0252785	0.14364	0.297156	0.00820902	0.027905	0.0605	0.0251	0.01616	-+-++
rs11892222	2	153436469	t	a	0.5413	0.8723	0.302565	0.0216051	0.385601	NA	0.190889	0.0792	0.033	0.01651	+++-+
rs10180234	2	153387379	a	g	0.5925	0.8985	0.0326827	0.374708	0.167183	0.016349	0.459988	0.0679	0.0284	0.01659	+-+++
rs6717982	2	153388190	g	a	0.5869	0.8985	0.0326827	0.408267	0.167183	0.0178341	0.459988	0.0677	0.0283	0.01668	+-+++
rs13010632	2	153257756	t	c	0.7543	0.79	0.230468	0.221107	0.114593	0.0109768	0.00994982	-0.0586	0.0245	0.01696	+++--
rs13029407	2	153257866	c	t	0.7543	0.79	0.230468	0.221107	0.114593	0.0109768	0.00994982	-0.0586	0.0245	0.01696	+++--
rs10207275	2	153387764	g	c	0.5867	0.8985	0.0326827	0.380858	0.167183	0.0177199	0.459988	0.0673	0.0283	0.01738	+-+++
rs2068886	2	153339823	t	c	0.6692	0.7201	0.0964864	0.908374	0.2831	0.00742871	0.028123	-0.0531	0.0223	0.01755	+++--
rs6720532	2	153387852	c	t	0.5867	0.8985	0.0326827	0.380858	0.167183	0.018441	0.459988	0.067	0.0283	0.01782	+-+++
rs2577182	2	153393747	t	c	0.3447	0.3968	0.163327	0.359557	0.340701	0.274124	0.180391	0.0492	0.0209	0.01868	+++++
rs11686482	2	153377839	g	c	0.7607	0.8655	0.0182247	0.177385	0.349328	0.00791461	0.0298913	0.059	0.0252	0.01913	-+-++
rs7596408	2	153473435	a	g	0.3465	0.4929	0.705147	0.469543	0.658013	0.00766855	0.183223	0.0489	0.0209	0.01913	-+-++
rs16823809	2	153439057	c	g	0.539	0.8734	0.303626	0.0248156	0.393142	NA	0.200104	0.0775	0.0332	0.01953	+++?+
rs34047327	2	153273911	g	c	0.7821	0.8227	0.189087	0.737245	0.432045	0.00661957	0.0474973	-0.0609	0.0261	0.01958	+++--
rs76719918	2	153492611	t	c	0.877	0.9538	0.267841	NA	0.736158	0.00722058	0.0587386	0.0828	0.0355	0.01958	-?+++
rs16823813	2	153439698	c	t	0.5385	0.8738	0.281553	0.0261957	0.389422	NA	0.205491	0.0773	0.0332	0.01986	+++-+
rs58383962	2	153439145	c	t	0.5385	0.8734	0.303626	0.0261401	0.393142	NA	0.200104	0.0773	0.0332	0.01988	+++-+
rs9288108	2	153386833	a	c	0.3262	0.4146	0.394895	0.742945	0.388014	0.215858	0.105354	0.0483	0.0207	0.01993	+++++
rs2678305	2	153403715	t	c	0.6132	0.7988	0.3758	0.937939	0.333476	0.0153218	0.412882	0.0553	0.0239	0.0207	+++++
rs77136812	2	153398709	t	c	0.9583	0.9812	0.433169	0.644701	0.96714	0.954865	0.0152882	0.1297	0.0563	0.02125	+++++
rs12693405	2	153430606	g	a	0.2191	0.3105	0.761334	0.00451526	0.52248	NA	0.07805	0.0641	0.0279	0.02148	-++-+
rs113166685	2	153424318	a	t	0.9748	0.9864	0.0990555	NA	0.876761	NA	0.0501996	0.1811	0.079	0.02184	+?-?+
rs3811576	2	153282544	g	t	0.7732	0.8864	0.710532	0.0510094	0.261602	0.00625715	0.0364585	-0.0618	0.0269	0.0219	+++--
rs113829840	2	153477160	c	g	0.9561	0.9884	0.426648	NA	0.337254	0.751008	0.0386293	0.1375	0.06	0.02198	+?+++
rs76762063	2	153403933	t	c	0.9236	0.9671	0.764515	0.797201	0.559439	0.159877	0.0465055	0.1219	0.0534	0.02235	+-+++
rs35776654	2	153468107	c	t	0.8586	0.9484	0.845095	NA	0.270693	0.215502	0.0679845	0.0758	0.0334	0.02303	+-+++
rs4664112	2	153362927	c	t	0.3611	0.4561	0.113068	0.198304	0.14425	0.325324	0.00411292	0.0474	0.0209	0.02374	-+-++
rs2304556	2	153473794	g	t	0.3078	0.4354	0.629908	0.521829	0.404106	0.258385	0.0433649	0.0476	0.0212	0.02508	++-++
rs73968029	2	153331545	c	a	0.8602	0.9148	0.152952	0.78463	0.230591	0.14082	0.201216	0.0755	0.0338	0.0254	+-+++
rs12474927	2	153391582	a	g	0.7622	0.9348	0.0302328	0.0481413	0.343879	0.0259584	0.0263326	0.0577	0.0258	0.0254	-+-++
rs16831307	2	153390922	g	a	0.2862	0.3908	0.125496	0.901485	0.327228	0.295073	0.159396	0.0472	0.0211	0.02544	+++++
rs7592283	2	153344389	c	t	0.3638	0.5697	0.134494	0.751595	0.156789	0.19342	0.00419589	0.0465	0.0208	0.02566	-+-++
rs55914172	2	153392034	a	g	0.7622	0.9348	0.0302328	0.0481413	0.343879	0.0278489	0.0263326	0.0574	0.0258	0.02615	-+-++
rs10180542	2	153327452	g	c	0.8427	0.9148	0.152952	0.754435	0.230591	0.134194	0.202269	0.0744	0.0335	0.02639	+-+++
rs66839581	2	153469039	t	c	0.0484	0.1599	0.337138	0.327674	0.551687	NA	0.0376574	0.0778	0.0351	0.02644	++-?+
rs16831169	2	153331699	a	g	0.7902	0.9148	0.152952	0.945504	0.230591	0.168714	0.201216	0.0724	0.0327	0.02654	+-+++
rs11689419	2	153467816	a	g	0.1126	0.1623	0.398588	NA	0.96764	NA	0.0336449	0.0796	0.0361	0.02735	+?-?+
rs6739525	2	153332898	a	t	0.0171	0.0261	0.884256	NA	0.452529	0.0550983	0.0658502	0.1578	0.0717	0.02782	-?-++
rs6751576	2	153251742	g	a	0.6402	0.7558	0.318352	0.205644	0.23828	0.278951	0.000961147	-0.0501	0.0229	0.02872	+++--
rs10193625	2	153314204	c	t	0.2744	0.4325	0.0420493	0.818044	0.160622	0.0108058	0.0363913	0.0483	0.0221	0.02886	-+-++
rs12622731	2	153383345	a	t	0.265	0.3918	0.31397	0.380378	0.408428	0.258183	0.196143	0.0463	0.0212	0.02886	+++++
rs62180830	2	153385021	c	t	0.7607	0.9335	0.0202077	0.0480247	0.385702	0.0259306	0.0278638	0.0564	0.0258	0.02906	-+-++
rs7595822	2	153381503	g	a	0.604	0.8998	0.0468839	0.322487	0.160262	0.0150025	0.616174	0.062	0.0284	0.02908	+-+++
rs11904088	2	153381728	a	g	0.3681	0.4218	0.524515	0.838866	0.482568	0.241327	0.106775	0.0449	0.0207	0.02997	+++++
rs12619679	2	153379006	t	c	0.3684	0.4218	0.523721	0.835141	0.482568	0.23753	0.110017	0.0448	0.0207	0.03035	+++++
rs7606592	2	153347813	t	a	0.3846	0.6353	0.12137	0.966421	0.158702	0.211522	0.00343806	-0.0451	0.0208	0.03046	+++--
rs62180831	2	153386258	t	c	0.7607	0.9335	0.0202077	0.0477735	0.335287	0.0321413	0.0263866	0.0555	0.0258	0.03162	-+-++
rs6708667	2	153250565	g	a	0.641	0.7558	0.318352	0.235375	0.236713	0.334318	0.000961147	-0.0493	0.0229	0.03168	+++--
rs2678301	2	153399594	a	g	0.7666	0.8605	0.0164272	0.473268	0.371842	0.0191996	0.0251506	0.0542	0.0253	0.03193	-+-++
rs10209069	2	153384255	c	t	0.2786	0.3919	0.328415	0.423813	0.383387	0.230285	0.22762	0.0452	0.0211	0.03243	+++++
rs2459776	2	153404900	a	t	0.6151	0.7989	0.385752	0.936834	0.35461	0.0126787	0.544389	0.0509	0.0239	0.03267	+-+++
rs62180832	2	153386761	t	c	0.7607	0.9331	0.0202077	0.0473847	0.335287	0.0321413	0.0282637	0.0549	0.0258	0.03336	-+-++
rs7421149	2	153380304	c	g	0.6041	0.8998	0.0468839	0.325849	0.160262	0.0149066	0.686284	0.0603	0.0284	0.03389	+-+++
rs6757782	2	153278499	a	c	0.7353	0.8335	0.691196	0.146292	0.423163	0.0493915	0.0224665	-0.0538	0.0254	0.03407	+++--
rs4664116	2	153430993	t	g	0.1371	0.3093	0.761334	0.0177345	0.530152	NA	0.07805	0.0594	0.0281	0.03437	-++?+
rs11904617	2	153359258	t	c	0.7511	0.913	0.110346	0.0672556	0.297377	0.804678	0.250222	0.0668	0.0316	0.03447	+++++
rs12478681	2	153482128	a	g	0.1171	0.1532	0.46106	0.481251	0.79089	0.985837	0.0209844	0.063	0.0298	0.0345	+++-+
rs12623070	2	153318339	t	c	0.5687	0.7248	0.0419117	0.975379	0.162592	0.0155967	0.0307569	-0.0466	0.0221	0.03488	+++--
rs16831174	2	153333513	g	a	0.8215	0.9148	0.143331	0.539599	0.230591	0.149065	0.200435	0.0698	0.0331	0.03497	+-+++
rs10931154	2	153388043	t	c	0.2693	0.3863	0.142424	0.721725	0.344651	0.359721	0.200727	0.0444	0.0211	0.03584	+++++
rs12467702	2	153398723	t	g	0.7657	0.9347	0.0141975	0.0580974	0.367529	0.0391057	0.0247527	0.0547	0.0261	0.03612	-+-++
rs12989943	2	153429985	c	g	0.1367	0.3093	0.779943	0.0194893	0.530152	NA	0.0823886	0.0588	0.0281	0.03625	-++?+
rs10168692	2	153371191	g	c	0.268	0.3901	0.317059	0.387585	0.42563	0.301605	0.208195	0.0446	0.0213	0.03626	+++++
rs1837105	2	153418270	c	t	0.2185	0.3106	0.744431	0.0715735	0.487349	NA	0.0711233	0.0582	0.0278	0.03627	-++-+
rs7586195	2	153367873	t	a	0.756	0.9148	0.0868504	0.115569	0.214668	0.764305	0.2501	0.0662	0.0316	0.03634	+++++
rs62181862	2	153400547	a	g	0.7644	0.839	0.0148097	0.448092	0.373822	0.0211948	0.0306889	0.0523	0.025	0.03669	-+-++
rs10194603	2	153339304	t	c	0.8383	0.9148	0.147066	0.518468	0.230591	0.15693	0.207663	0.0697	0.0334	0.03687	+-+++
rs727602	2	153502888	t	a	0.691	0.924	0.336941	0.0951072	0.265658	NA	0.257213	0.0796	0.0384	0.03809	+++-+
rs11696004	2	153279726	a	g	0.772	0.877	0.717879	0.0259566	0.261602	0.0147747	0.0403568	-0.0553	0.0267	0.03855	+++--
rs77908057	2	153409486	a	t	0.9676	0.9847	0.980083	NA	0.385003	0.424302	0.0668467	0.1349	0.0655	0.03947	+?+++
rs2678303	2	153403533	t	c	0.6439	0.7997	0.451892	0.514612	0.329853	0.0189512	0.39829	0.0495	0.0241	0.03962	+-+++
rs6434098	2	153415376	t	g	0.142	0.3092	0.704191	0.0389721	0.531823	NA	0.0745147	0.0575	0.028	0.04021	-++?+
rs10173899	2	153355512	a	g	0.8123	0.9148	0.113033	0.972313	0.230591	0.241731	0.264117	0.0675	0.0329	0.0404	+-+++
rs7582984	2	153367453	g	a	0.7559	0.9142	0.0904521	0.100463	0.214668	0.862973	0.251044	0.0643	0.0316	0.04179	+++++
rs2678304	2	153403545	t	c	0.6444	0.7994	0.421229	0.520604	0.334231	0.0186329	0.430558	0.0489	0.0241	0.04199	+-+++
rs7594969	2	153367447	t	g	0.7562	0.9145	0.0942909	0.101739	0.214668	0.862973	0.251044	0.0641	0.0316	0.04233	+++++
rs60446845	2	153258618	g	a	0.0124	0.0204	0.058137	NA	0.513667	0.825586	0.049601	0.1615	0.0797	0.04271	+--++
rs934750	2	153404391	c	t	0.8317	0.8698	0.67116	0.869733	0.621857	0.294656	0.0788759	0.0601	0.0297	0.04319	+-+++
rs2577176	2	153402873	g	a	0.6229	0.7999	0.425289	0.276913	0.336985	0.01088	0.439612	0.0483	0.0239	0.04354	+-+++
rs1545134	2	153403242	c	t	0.6499	0.7994	0.421229	0.51154	0.334231	0.0214659	0.42196	0.0485	0.0241	0.04438	+-+++
rs10497102	2	153380844	a	g	0.9388	0.9596	0.234308	0.669583	0.582286	0.955182	0.0373762	0.0904	0.045	0.0444	+-+-+
rs7587450	2	153276774	c	t	0.7368	0.8319	0.716943	0.124664	0.383694	0.0593884	0.0261949	-0.051	0.0254	0.04475	+++--
rs2577185	2	153389851	g	t	0.8907	0.9442	0.166623	0.27808	0.553142	0.744145	0.0208471	0.0812	0.0405	0.04523	+-+++
rs74866949	2	153380071	c	t	0.9385	0.9596	0.255052	0.666894	0.582286	0.955182	0.0373762	0.0897	0.0449	0.04601	+-+-+
rs35066174	2	153415244	t	c	0.7519	0.829	0.0960281	NA	0.402517	NA	0.00500997	0.0588	0.0296	0.04667	-?-?+
rs6434114	2	153458809	a	t	0.0425	0.0572	0.11671	NA	0.279715	NA	0.0682228	-0.109	0.0548	0.04679	-?+?-
rs77936147	2	153422159	c	t	0.9682	0.9854	0.80669	NA	0.184737	0.5696	0.0917894	0.1318	0.0665	0.0474	+-+++
rs17400191	2	153463568	t	c	0.7451	0.8813	0.0313331	0.327733	0.381892	0.238541	0.00958876	0.0511	0.0258	0.0475	-+-++
rs7607506	2	153446104	g	a	0.1837	0.3185	0.442254	0.0748719	0.575562	NA	0.0570019	0.0545	0.0275	0.0477	-++-+
rs6739300	2	153397674	t	c	0.8626	0.9583	0.153456	0.513761	0.295439	0.000819135	0.226353	0.0814	0.0415	0.04959	++++-

## Sheet: Table S5
Table S5. Association of FMNL2 expression in individuals with both clinical and pathological AD compared to healthy individuals ante and post-mortem
Cohort	Brain region	n	b	SE	p
ROSMAP	Dorsolateral prefrontal cortex (DLPFC)	532	1.64	0.305	7.89e-08
	Posterior cingulate cortex (PCC)	318	2.178	0.494	1.05e-05
	Anterior caudate (AC)	333	1.491	0.519	0.004

## Sheet: Table S6
Table S6. Individual model results for mediation analyses
Model					Mediated effect		Direct effect		Proportion mediated		Total effect
Predictor	à	Mediator	à	Outcome	Coef. [95% CI]	Sig.	Coef. [95% CI]	Sig.	Coef. [95% CI]	Sig.	Coef. [95% CI]	Sig.
FMNL2	à	Amyloid	à	AD	0.010 [0.0002, 0.07]	<2e-16	0.004 [-0.024, 0.02]	0.322	0.740 [0.415, 1.48]	0.002	0.014 [0.0003, 0.05]	0.002
FMNL2	à	Tau	à	AD	0.012 [0.0005, 0.07]	<2e-16	0.006 [-0.025, 0.02]	0.22	0.660 [0.373, 1.41]	0.01	0.018 [0.001, 0.05]	0.01
Amyloid	à	FMNL2	à	Infarcts (gcc)	0.003 [0.001, 0.010]	0.002	0.008 [-0.010, 0.020]	0.404	0.290 [-2.568, 3.24]	0.206	0.011 [-0.007, 0.020]	0.204
Tau	à	FMNL2	à	Infarcts (gcc)	0.003 [0.001,0.01]	<2e-16	0.002 [-0.015,0.01]	0.8	0.562 [-3.887,5.18]	0.51	0.005 [-0.012,0.02]	0.51
Note: Effects are reported from causal mediation analyses using nonparametric bootstrapped confidence intervals with 1000 resamples. gcc: Gross chronic infarctions in cortex;

## Sheet: Table S7
Table S7. Top SNP (p<0.05) in FMNL2 associated with FMNL2 expression
snp	chr	bp	A1	A2	MinFreq	MaxFreq	b	SE	p
rs1023754	2	153460454	t	c	0.5038	0.6421	0.071	0.025	0.004
rs71417234	2	153500983	a	g	0.9676	0.9831	0.174	0.073	0.017
rs111959109	2	153445907	a	g	0.0294	0.0564	-0.117	0.049	0.018
rs6744391	2	153334614	c	t	0.4066	0.8131	-0.046	0.021	0.025
rs77136812	2	153398709	t	c	0.9583	0.9812	0.118	0.053	0.027
rs34069841	2	153488297	a	g	0.943	0.9751	0.142	0.065	0.029
rs17328224	2	153456903	c	g	0.145	0.2485	0.053	0.024	0.03
rs34536210	2	153481832	t	c	0.0243	0.0564	-0.141	0.065	0.03
rs34635042	2	153484075	t	c	0.9441	0.9757	0.141	0.065	0.03
rs78926321	2	153347966	a	g	0.9654	0.9829	-0.122	0.058	0.035
rs140710129	2	153467818	a	c	0.9084	0.9299	0.082	0.039	0.036
rs116727388	2	153406206	a	t	0.9805	0.9922	-0.242	0.118	0.041
rs893330	2	153460315	t	c	0.0545	0.1089	0.074	0.037	0.043
rs10931150	2	153369892	a	g	0.3543	0.5172	-0.045	0.023	0.047

## Sheet: Table S8
Table S8. SNPs associated with hypomethylation of several CPG sites in and around the FMNL2 gene
snp	chr	bp	A1	A2	featureName	featurePositionStart	b	se	t	p
rs4664586	2	153324071	T	C	cg04308657	153362242	-0.196244	0.0421574	-4.65504	4.07961e-06
rs4664586	2	153324071	T	C	cg04681845	153283485	-0.207219	0.0420602	-4.92672	1.11306e-06
rs4664586	2	153324071	T	C	cg05027533	153290479	-0.180758	0.0422852	-4.27474	2.2619e-05
rs4664586	2	153324071	T	C	cg05696136	153318682	-0.211294	0.0420227	-5.0281	6.74684e-07
rs4664586	2	153324071	T	C	cg05868491	153339703	-0.0389459	0.0429607	-0.906546	0.36505
rs4664586	2	153324071	T	C	cg05935184	153350189	0.0174738	0.0429868	0.406493	0.684541
rs4664586	2	153324071	T	C	cg09169117	153302353	0.0156656	0.0429881	0.364416	0.71569
rs4664586	2	153324071	T	C	cg11172396	153295007	0.112277	0.0427215	2.62811	0.00882995
rs4664586	2	153324071	T	C	cg11786365	153305731	-0.0459757	0.0429479	-1.0705	0.284872
rs4664586	2	153324071	T	C	cg11994229	153310258	-0.153031	0.042487	-3.60183	0.00034509
rs4664586	2	153324071	T	C	cg15571231	153277513	-0.0591407	0.0429181	-1.37799	0.168776
rs4664586	2	153324071	T	C	cg15705810	153357492	-0.0839333	0.0428417	-1.95915	0.0506082
rs4664586	2	153324071	T	C	cg18686547	153326947	0.0436184	0.0429524	1.0155	0.310319
rs4664586	2	153324071	T	C	cg19402624	153278845	0.0781626	0.0428618	1.8236	0.0687649
rs4664586	2	153324071	T	C	cg20171711	153307345	-0.0333881	0.0429694	-0.77702	0.437487
rs4664586	2	153324071	T	C	cg24749089	153322823	0.121807	0.0426732	2.85442	0.00447692
rs4664586	2	153324071	T	C	cg26204803	153364045	0.00586167	0.0429926	0.136341	0.891602
rs4664586	2	153324071	T	C	cg26207245	153347526	-0.0436504	0.0429524	-1.01625	0.309965
rs4664586	2	153324071	T	C	cg26676845	153280733	0.0312109	0.0429724	0.7263	0.467969

## Sheet: Table S9
Table S9. Gliovascular interactions in dIHCs for kdrl:GFP and S100b in control and amyloid-injected brains with DAPI counterstain, related to Figure 3F.
Blood vessel - glia interaction surface area normalized to vasculature surface	Mean,.Intensities.#1	Sum,.Intensities.#1	Mean,.Intensities.#2	Sum,.Intensities.#2	Mean,.Intensities.#3	Sum,.Intensities.#3	Mean,.Intensities.#4	Sum,.Intensities.#4	Volume,.Volume.(µm³)	VoxelCount,.Volume	Surface.Area.(µm²)
Ab42 3dpi_1.1_i_Apo_Ab42 3dpi_1.1_i_Apo.czi (default)__GFP+S100.xlsx	0.0868341	0.00443415	0.443062	0.00915962	0.0738075	0.00564896	0.271462	0.0423481	0.00933278	0.00933278	0.0260515	Amyloid 3 dpi
Ab42 3dpi_1.1_ii_Apo_Ab42 3dpi_1.1_ii_Apo.czi (default)__GFP+S100.xlsx	0.164033	0.0206283	0.558145	0.0230066	0.147329	0.0322877	0.180701	0.0689444	0.0317265	0.0317265	0.0648937
Ab42 3dpi_1.1_iii_Apo_Ab42 3dpi_1.1_iii_Apo.czi (default)__GFP+S100.xlsx	0.202211	0.0277799	0.60345	0.0330584	0.169379	0.0432957	0.0839602	0.048666	0.036852	0.036852	0.073589
Ab42 3dpi_1.1_iv_Apo_Ab42 3dpi_1.1_iv_Apo.czi (default)__GFP+S100.xlsx	0.109741	0.0209866	0.356432	0.0278247	0.159042	0.0577783	0.1062	0.0740669	0.0334511	0.0334511	0.0520371
A3_1.5_13_Apo_13_Apo.czi (default)__GFP+S100.xlsx	0.156637	0.00487694	0.481126	0.0111152	0.310434	0.0544195			0.0146854	0.0146854	0.0303208
A3_1.6_14_Apo_14_Apo.czi (default)__GFP+S100.xlsx	0.309583	0.00908982	1.23655	0.0139368	0.485684	0.0663117			0.0188379	0.0188379	0.0446189
A3_1.7_16_Apo_16_Apo.czi (default)__GFP+S100.xlsx	0.107071	0.00294602	0.342203	0.00439399	0.201037	0.0195859			0.00433952	0.00433952	0.0115647
Ab42 3dpi_2.1_i_Apo_Ab42 3dpi_2.1_i_Apo.czi (default)__GFP+S100.xlsx	0.193338	0.0113146	0.710239	0.0122476	0.308916	0.0191761	0.462894	0.0712065	0.0190589	0.0190589	0.0409691
Ab42 3dpi_2.1_ii_Apo_Ab42 3dpi_2.1_ii_Apo.czi (default)__GFP+S100.xlsx	0.342469	0.0242814	0.803664	0.0142012	0.363111	0.0395366	0.459466	0.0865943	0.0333042	0.0333042	0.0689116
Ab42 3dpi_2.1_iii_Apo_Ab42 3dpi_2.1_iii_Apo.czi (default)__GFP+S100.xlsx	0.122392	0.014422	0.507862	0.0161405	0.108061	0.0228785	0.0780527	0.0351234	0.0183862	0.0183862	0.0319925
Ab42 3dpi_2.1_iv_Apo_Ab42 3dpi_2.1_iv_Apo.czi (default)__GFP+S100.xlsx	0.118638	0.00483446	0.394866	0.00533786	0.170287	0.0210953	0.275209	0.0373634	0.0115113	0.0115113	0.0275363
A3_2.5_17_Apo_17_Apo.czi (default)__GFP+S100.xlsx	0.111133	0.0202204	0.435243	0.0154062	0.34826	0.0714745			0.0172194	0.0172194	0.0389339
A3_2.6_18_Apo_18_Apo.czi (default)__GFP+S100.xlsx	0.0666177	0.0196925	0.253569	0.0187073	0.121604	0.0774522			0.0250998	0.0250998	0.0420991
A3_2.7_19_Apo_19_Apo.czi (default)__GFP+S100.xlsx	0.0471903	0.00146335	0.167917	0.00129583	0.289509	0.0159823			0.0029246	0.0029246	0.00866788
Ab42 3dpi_3.1_i_Apo_Ab42 3dpi_3.1_i_Apo.czi (default)__GFP+S100.xlsx	0.0848372	0.0119581	0.357562	0.0144451	0.115683	0.0226333	0.211549	0.0632814	0.0155571	0.0155571	0.0468395
Ab42 3dpi_3.1_ii_Apo_Ab42 3dpi_3.1_ii_Apo.czi (default)__GFP+S100.xlsx	0.0183055	0.00182309	0.120507	0.00572735	0.0226166	0.00381952	0.0462554	0.0193086	0.00396556	0.00396556	0.0100551
Ab42 3dpi_3.1_iii_Apo_Ab42 3dpi_3.1_iii_Apo.czi (default)__GFP+S100.xlsx	0.0297359	0.0245409	0.0944238	0.0362724	0.0278621	0.0420712	0.0255098	0.0972406	0.0347981	0.0347981	0.0430683
Ab42 3dpi_3.1_iv_Apo_Ab42 3dpi_3.1_iv_Apo.czi (default)__GFP+S100.xlsx	0.0348134	0.0193911	0.150475	0.0233507	0.0397048	0.0281826	0.0544249	0.0663158	0.0283668	0.0283668	0.0457879
A3_3.5_21_Apo_21_Apo.czi (default)__GFP+S100.xlsx	0.0777587	0.00527749	0.248745	0.00640699	0.355366	0.0421022			0.0116161	0.0116161	0.0253665
A3_3.6_23_Apo_23_Apo.czi (default)__GFP+S100.xlsx	0.0981142	0.0133663	0.206499	0.0121406	0.12076	0.0631609			0.0197991	0.0197991	0.043266
A3_3.7_24_Apo_24_Apo.czi (default)__GFP+S100.xlsx	0.225872	0.0159661	0.78004	0.0163988	0.473559	0.0708458			0.0233314	0.0233314	0.0524051
Ab42 7dpi_1.1_i_Apo_Ab42 7dpi_1.1_i_Apo.czi (default)__GFP+S100.xlsx	0.0402377	0.0300433	0.203591	0.0454682	0.0387207	0.0344128	0.0430148	0.0942881	0.0408711	0.0408711	0.0563228	Amyloid 7 dpi
Ab42 7dpi_1.1_ii_Apo_Ab42 7dpi_1.1_ii_Apo.czi (default)__GFP+S100.xlsx	0.0426513	0.0279054	0.21334	0.0443019	0.0528429	0.0384777	0.0562309	0.094961	0.039123	0.039123	0.0519924
Ab42 7dpi_1.1_iii_Apo_Ab42 7dpi_1.1_iii_Apo.czi (default)__GFP+S100.xlsx	0.0197592	0.0148226	0.0856292	0.0265249	0.0274979	0.0262912	0.0233358	0.057471	0.0210707	0.0210707	0.0261531
Ab42 7dpi_1.1_iv_Apo_Ab42 7dpi_1.1_iv_Apo.czi (default)__GFP+S100.xlsx	0.119682	0.0223347	0.455096	0.0272374	0.12127	0.028945	0.163591	0.0829668	0.0292276	0.0292276	0.0590493
A7_1.5_26_Apo_26_Apo.czi (default)__GFP+S100.xlsx	0.0493489	0.0154837	0.284756	0.0238968	0.0861477	0.0659894			0.0219859	0.0219859	0.0365714
A7_1.6_27_Apo_27_Apo.czi (default)__GFP+S100.xlsx	0.107292	0.0156581	0.363707	0.0175603	0.176252	0.0571734			0.0213255	0.0213255	0.0377655
A7_1.7_28_Apo_28_Apo.czi (default)__GFP+S100.xlsx	0.0467267	0.00454719	0.226042	0.00666367	0.239474	0.0291083			0.00786887	0.00786887	0.0184046
Ab42 7dpi_2.1_i_Apo_Ab42 7dpi_2.1_i_Apo.czi (default)__GFP+S100.xlsx	0.027175	0.0222548	0.154322	0.0298689	0.0265279	0.0161826	0.0299461	0.0732958	0.0303072	0.0303072	0.0580095
Ab42 7dpi_2.1_ii_Apo_Ab42 7dpi_2.1_ii_Apo.czi (default)__GFP+S100.xlsx	0.0690309	0.0218462	0.248899	0.0217833	0.0492858	0.019272	0.0607306	0.0342481	0.0185261	0.0185261	0.0283089
Ab42 7dpi_2.1_iii_Apo_Ab42 7dpi_2.1_iii_Apo.czi (default)__GFP+S100.xlsx	0.136655	0.0110049	0.30721	0.0107518	0.0902261	0.0143571	0.267158	0.0407759	0.0153342	0.0153342	0.0312198
Ab42 7dpi_2.1_iv_Apo_Ab42 7dpi_2.1_iv_Apo.czi (default)__GFP+S100.xlsx	0.0864657	0.0056573	0.305691	0.0113226	0.107882	0.0129675	0.319959	0.0424544	0.0139861	0.0139861	0.0279813
A7_2.5_29_Apo_29_Apo.czi (default)__GFP+S100.xlsx	0.124507	0.0205995	0.303429	0.0214629	0.163543	0.0906015			0.023418	0.023418	0.0564281
A7_2.6_31_Apo_31_Apo.czi (default)__GFP+S100.xlsx	0.0860428	0.0260885	0.334222	0.048197	0.139927	0.13205			0.0448229	0.0448229	0.0686708
A7_2.7_32_Apo_32_Apo.czi (default)__GFP+S100.xlsx	0.157045	0.0162759	0.30606	0.011985	0.128017	0.0562857			0.0205174	0.0205174	0.0464873
Ab42 7dpi_3.1_i_Apo_Ab42 7dpi_3.1_i_Apo.czi (default)__GFP+S100.xlsx	0.103558	0.012056	0.361886	0.0140661	0.0836594	0.0231695	0.202577	0.0898418	0.0238043	0.0238043	0.0507773
Ab42 7dpi_3.1_ii_Apo_Ab42 7dpi_3.1_ii_Apo.czi (default)__GFP+S100.xlsx	0.0309273	0.0109406	0.240354	0.0184785	0.052212	0.0219188	0.0965709	0.0638809	0.021686	0.021686	0.0385
Ab42 7dpi_3.1_iii_Apo_Ab42 7dpi_3.1_iii_Apo.czi (default)__GFP+S100.xlsx	0.128011	0.0147588	0.602074	0.0178623	0.0604256	0.0225934	0.178952	0.0769627	0.0209223	0.0209223	0.0411022
Ab42 7dpi_3.1_iv_Apo_Ab42 7dpi_3.1_iv_Apo.czi (default)__GFP+S100.xlsx	0.0143691	0.0190331	0.10804	0.0307449	0.0217122	0.0235928	0.0287034	0.0562758	0.0241968	0.0241968	0.0279457
A7_3.5_33_Apo_33_Apo.czi (default)__GFP+S100.xlsx	0.0590172	0.0085559	0.192436	0.0202255	0.0602731	0.0559444			0.0213722	0.0213722	0.0364044
A7_3.6_34_Apo_34_Apo.czi (default)__GFP+S100.xlsx	0.107394	0.00931614	0.313553	0.0114601	0.211486	0.0420761			0.0162769	0.0162769	0.0369714
A7_3.7_35_Apo_35_Apo.czi (default)__GFP+S100.xlsx	0.188348	0.0174091	0.768612	0.0247215	0.452997	0.0852546			0.0359682	0.0359682	0.0652723
Ctrl PBS_1.1_i_Apo_Ctrl PBS_1.1_i_Apo.czi (default)__GFP+S100.xlsx	0.105739	0.0195975	0.256884	0.026412	0.0941158	0.0277698	0.222665	0.10582	0.0244252	0.0244252	0.0433201	Control
Ctrl PBS_1.1_ii_Apo_Ctrl PBS_1.1_ii_Apo.czi (default)__GFP+S100.xlsx	0.0410781	0.0203466	0.157137	0.0297463	0.0684795	0.0728729	0.0561848	0.126629	0.0408356	0.0408356	0.0680644
Ctrl PBS_1.1_iii_Apo_Ctrl PBS_1.1_iii_Apo.czi (default)__GFP+S100.xlsx	0.149361	0.0209179	0.739263	0.0248786	0.158254	0.0299227	0.236644	0.0821485	0.031527	0.031527	0.0737476
Ctrl PBS_1.1_iv_Apo_Ctrl PBS_1.1_iv_Apo.czi (default)__GFP+S100.xlsx	0.224214	0.0186794	0.781744	0.0254449	0.230068	0.0286046	0.359157	0.0671196	0.0304166	0.0304166	0.0643901
C_1.5_Apo_1_Apo.czi (default)__GFP+S100.xlsx	0.333617	0.0151508	0.961618	0.0173162	0.542017	0.0811501			0.0332603	0.0332603	0.0747261
C_1.6_Apo_2_Apo.czi (default)__GFP+S100.xlsx	0.104408	0.0342088	0.437673	0.0389896	0.152684	0.113947			0.0480579	0.0480579	0.088282
C_1.7_Apo_4_Apo.czi (default)__GFP+S100.xlsx	0.103538	0.0302591	0.428358	0.0408823	0.143916	0.0940701			0.0419317	0.0419317	0.0778612
Ctrl PBS_2.1_i_Apo_Ctrl PBS_2.1_i_Apo.czi (default)__GFP+S100.xlsx	0.0122853	0.0179751	0.0919484	0.0352059	0.0183594	0.0230997	0.020175	0.0549437	0.0285871	0.0285871	0.0336721
Ctrl PBS_2.1_ii_Apo_Ctrl PBS_2.1_ii_Apo.czi (default)__GFP+S100.xlsx	0.0290656	0.0140132	0.190294	0.0227849	0.0512462	0.0172953	0.0747383	0.060147	0.0230899	0.0230899	0.0334058
Ctrl PBS_2.1_iii_Apo_Ctrl PBS_2.1_iii_Apo.czi (default)__GFP+S100.xlsx	0.0802738	0.0216523	0.376888	0.0226953	0.0571221	0.0181889	0.239095	0.0565778	0.0285664	0.0285664	0.0598131
Ctrl PBS_2.1_iv_Apo_Ctrl PBS_2.1_iv_Apo.czi (default)__GFP+S100.xlsx	0.0617732	0.0130414	0.219278	0.017431	0.0458349	0.0153227	0.180265	0.0651292	0.0215462	0.0215462	0.0403959
C_2.5_Apo_5_Apo.czi (default)__GFP+S100.xlsx	0.0503626	0.0156438	0.205418	0.0205499	0.0583573	0.0513054			0.021259	0.021259	0.0321042
C_2.6_Apo_7_Apo.czi (default)__GFP+S100.xlsx	0.0617208	0.0209671	0.306024	0.0332066	0.103327	0.0838965			0.0407892	0.0407892	0.0709141
C_2.7_Apo_8_Apo.czi (default)__GFP+S100.xlsx	0.102006	0.0478991	0.518009	0.0537356	0.129654	0.144145			0.0580106	0.0580106	0.0904406
Ctrl PBS_3.1_i_Apo_Ctrl PBS_3.1_i_Apo.czi (default)__GFP+S100.xlsx	0.132589	0.0359312	0.307243	0.0151861	0.102874	0.0264352	0.15553	0.0653698	0.0296086	0.0296086	0.0566393
Ctrl PBS_3.1_ii_Apo_Ctrl PBS_3.1_ii_Apo.czi (default)__GFP+S100.xlsx	0.0777318	0.00807785	0.381634	0.0135729	0.0740633	0.0223958	0.120021	0.0457179	0.0174916	0.0174916	0.0358104
Ctrl PBS_3.1_iii_Apo_Ctrl PBS_3.1_iii_Apo.czi (default)__GFP+S100.xlsx	0.211542	0.0176899	0.606372	0.0178954	0.178353	0.0263192	0.342519	0.074402	0.0295616	0.0295616	0.0553613
Ctrl PBS_3.1_iv_Apo_Ctrl PBS_3.1_iv_Apo.czi (default)__GFP+S100.xlsx	0.116494	0.0308705	0.243265	0.0433681	0.147948	0.0389473	0.0855387	0.0619649	0.0344112	0.0344112	0.033697
C_3.5_Apo_10_Apo.czi (default)__GFP+S100.xlsx	0.112708	0.0118577	0.378075	0.0144247	0.272988	0.071495			0.0218714	0.0218714	0.0449617
C_3.6_Apo_11_Apo.czi (default)__GFP+S100.xlsx	0.0369001	0.023343	0.121493	0.0263676	0.0305452	0.0592764			0.0297779	0.0297779	0.0404562
C_3.7_Apo_12_Apo.czi (default)__GFP+S100.xlsx	0.0714182	0.0236325	0.274951	0.0346464	0.0954553	0.10345			0.0458526	0.0458526	0.0857435

## Sheet: Table S10
Table S10. Gliovascular interactions in dIHCs for kdrl:GFP and S100b in amyloid injected brains that were co-injected with control morpholino and fmnl2 morpholino with DAPI counterstain, related to Figure 3J.
Blood vessel - glia interaction surface area normalized to vasculature surface	Mean,.Intensities.#1	Sum,.Intensities.#1	Mean,.Intensities.#2	Sum,.Intensities.#2	Mean,.Intensities.#3	Sum,.Intensities.#3	Mean,.Intensities.#4	Sum,.Intensities.#4	Volume,.Volume.(µm³)	VoxelCount,.Volume	Surface.Area.(µm²)
A11_Apo_A11_Apo.czi (default)__GFP+S100.xlsx	0.51475	0.00999757	1.06458	0.0204546	0.50845	0.0670866			0.0299436	0.0299436	0.0927179
A12_Apo_A12_Apo.czi (default)__GFP+S100.xlsx	0.79327	0.0495985	1.36297	0.0398918	0.604249	0.165578			0.0718377	0.0718377	0.169063
A13_Apo_A13_Apo.czi (default)__GFP+S100.xlsx	0.488578	0.0237488	0.65159	0.0306742	0.715367	0.163679			0.0692237	0.0692237	0.181121
A14_Apo_A14_Apo.czi (default)__GFP+S100.xlsx	0.816608	0.0245483	0.945003	0.0474982	0.303118	0.0676449			0.0499111	0.0499111	0.126829
A15_Apo_A15_Apo.czi (default)__GFP+S100.xlsx	0.372757	0.0537803	0.483816	0.0807819	0.231013	0.177893			0.119303	0.119303	0.233629
A16_Apo_A16_Apo.czi (default)__GFP+S100.xlsx	0.301084	0.0276159	0.457497	0.0418239	0.142706	0.0773575			0.0515126	0.0515126	0.104625
A21_Apo_A21_Apo.czi (default)__GFP+S100.xlsx	1.0513	0.0359016	1.63534	0.0445794	0.352546	0.0674747			0.0542419	0.0542419	0.147606
A22_Apo_A22_Apo.czi (default)__GFP+S100.xlsx	1.13221	0.0462941	1.84391	0.0415616	0.769528	0.0749968			0.055967	0.055967	0.174001
A23_Apo_A23_Apo.czi (default)__GFP+S100.xlsx	1.17625	0.0645356	1.32786	0.0640296	0.390536	0.0969826			0.0737627	0.0737627	0.201251
A24_Apo_A24_Apo.czi (default)__GFP+S100.xlsx	0.376576	0.0784531	0.578194	0.0903001	0.310223	0.172667			0.127725	0.127725	0.246205
A25_Apo_A25_Apo.czi (default)__GFP+S100.xlsx	0.981213	0.0534997	1.26748	0.0365016	0.523817	0.122504			0.0598479	0.0598479	0.157334
A26_Apo_A26_Apo.czi (default)__GFP+S100.xlsx	0.302656	0.0704111	0.511263	0.0794453	0.216214	0.147848			0.108579	0.108579	0.184833
A31_Apo_A31_Apo.czi (default)__GFP+S100.xlsx	1.58128	0.0316675	2.35733	0.0428625	0.827178	0.119891			0.0607588	0.0607588	0.214855
A32_Apo_A32_Apo.czi (default)__GFP+S100.xlsx	1.23655	0.0199881	1.60394	0.0264262	1.12297	0.106929			0.0396461	0.0396461	0.161411
A33_Apo_A33_Apo.czi (default)__GFP+S100.xlsx	1.0434	0.0475473	3.63499	0.0583694	2.12199	0.181216			0.0739304	0.0739304	0.247813
A34_Apo_A34_Apo.czi (default)__GFP+S100.xlsx	0.990657	0.0546779	2.21606	0.0863583	1.19461	0.208122			0.0905702	0.0905702	0.234151
A35_Apo_A35_Apo.czi (default)__GFP+S100.xlsx	2.64058	0.0563015	6.75374	0.0782022	4.2149	0.16598			0.0851226	0.0851226	0.267182
A36_Apo_A36_Apo.czi (default)__GFP+S100.xlsx	1.22663	0.0371984	3.34041	0.0387889	1.07384	0.0650314			0.0493954	0.0493954	0.143434
A41_Apo_A41_Apo.czi (default)__GFP+S100.xlsx	0.36257	0.0404526	0.751243	0.0592522	0.512437	0.15183			0.0645171	0.0645171	0.156797
A42_Apo_A42_Apo.czi (default)__GFP+S100.xlsx	0.454704	0.0504161	0.518903	0.0651298	0.277186	0.149471			0.0794153	0.0794153	0.168774
A43_Apo_A43_Apo.czi (default)__GFP+S100.xlsx	0.83394	0.0566099	1.30556	0.0628547	0.557487	0.155101			0.0844395	0.0844395	0.212323
A44_Apo_A44_Apo.czi (default)__GFP+S100.xlsx	0.832004	0.0353064	1.12284	0.039333	0.545238	0.108022			0.0510582	0.0510582	0.145357
A45_Apo_A45_Apo.czi (default)__GFP+S100.xlsx	0.709315	0.0554104	1.08735	0.0467967	0.686559	0.133536			0.0638556	0.0638556	0.145848
A46_Apo_A46_Apo.czi (default)__GFP+S100.xlsx	0.297774	0.0264076	0.72136	0.0330577	0.562715	0.09965			0.0358763	0.0358763	0.100053
M11_Apo_M11_Apo.czi (default)__GFP+S100.xlsx	1.21866	0.0686643	2.70379	0.0664441	1.45711	0.148635			0.0706927	0.0706927	0.208178
M12_Apo_M12_Apo.czi (default)__GFP+S100.xlsx	1.28602	0.057679	2.58773	0.0503647	1.0443	0.160477			0.0743533	0.0743533	0.201028
M13_Apo_M13_Apo.czi (default)__GFP+S100.xlsx	1.01909	0.0554392	2.21406	0.0621968	0.675746	0.122048			0.0814631	0.0814631	0.220897
M14_Apo_M14_Apo.czi (default)__GFP+S100.xlsx	0.773055	0.0640775	1.55511	0.0525625	0.622159	0.18364			0.0954964	0.0954964	0.280632
M15_Apo_M15_Apo.czi (default)__GFP+S100.xlsx	1.87763	0.116917	2.33438	0.0965061	1.0355	0.243197			0.11637	0.11637	0.30302
M16_Apo_M16_Apo.czi (default)__GFP+S100.xlsx	0.796821	0.0459259	1.31267	0.0586415	0.591201	0.152883			0.0727986	0.0727986	0.206922
M21_Apo_M21_Apo.czi (default)__GFP+S100.xlsx	0.766193	0.120736	1.35954	0.102105	0.463712	0.192799			0.133807	0.133807	0.313378
M22_Apo_M22_Apo.czi (default)__GFP+S100.xlsx	0.774502	0.0612846	1.3485	0.0596471	0.635548	0.185106			0.0842251	0.0842251	0.230282
M23_Apo_M23_Apo.czi (default)__GFP+S100.xlsx	0.538037	0.0411505	0.839176	0.0408728	0.441027	0.0789664			0.0581482	0.0581482	0.152981
M24_Apo_M24_Apo.czi (default)__GFP+S100.xlsx	0.52125	0.116657	0.600777	0.124411	0.39965	0.223011			0.160875	0.160875	0.316569
M25_Apo_M25_Apo.czi (default)__GFP+S100.xlsx	0.464739	0.0655403	0.754413	0.0454805	0.187524	0.133835			0.090065	0.090065	0.16918
M26_Apo_M26_Apo.czi (default)__GFP+S100.xlsx	2.84122	0.0752582	4.43572	0.0563466	1.83122	0.119006			0.0689241	0.0689241	0.189296
M31_Apo_M31_Apo.czi (default)__GFP+S100.xlsx	0.368426	0.0942277	0.639542	0.0546407	0.203659	0.156589			0.104661	0.104661	0.193935
M32_Apo_M32_Apo.czi (default)__GFP+S100.xlsx	0.479771	0.0926879	0.666	0.0794872	0.220397	0.190787			0.104915	0.104915	0.216184
M33_Apo_M33_Apo.czi (default)__GFP+S100.xlsx	0.527836	0.065204	0.820896	0.0611888	0.560415	0.220147			0.126354	0.126354	0.271078
M34_Apo_M34_Apo.czi (default)__GFP+S100.xlsx	0.54035	0.0844744	0.664208	0.102346	0.498246	0.293284			0.177585	0.177585	0.356822
M35_Apo_M35_Apo.czi (default)__GFP+S100.xlsx	0.606041	0.133447	0.574609	0.0963175	0.20234	0.190831			0.1272	0.1272	0.250897
M36_Apo_M36_Apo.czi (default)__GFP+S100.xlsx	0.431335	0.0306836	0.626107	0.0411837	0.27184	0.123186			0.0673683	0.0673683	0.155426
M41_Apo_M41_Apo.czi (default)__GFP+S100.xlsx	0.2965	0.0469604	0.304227	0.0316286	0.102846	0.0596148			0.0465472	0.0465472	0.0885601
M42_Apo_M42_Apo.czi (default)__GFP+S100.xlsx	0.245928	0.0603342	0.324303	0.0653029	0.138655	0.108975			0.0871766	0.0871766	0.159326
M43_Apo_M43_Apo.czi (default)__GFP+S100.xlsx	0.246754	0.104596	0.337605	0.12985	0.25188	0.305759			0.197167	0.197167	0.312545
M44_Apo_M44_Apo.czi (default)__GFP+S100.xlsx	0.803635	0.188674	0.984009	0.210359	1.02719	0.428019			0.267581	0.267581	0.496625
M45_Apo_M45_Apo.czi (default)__GFP+S100.xlsx	0.874116	0.0297433	1.38671	0.0302833	0.780537	0.108863			0.0454594	0.0454594	0.136933
M46_Apo_M46_Apo.czi (default)__GFP+S100.xlsx	0.969653	0.0892198	1.15761	0.0817889	0.766418	0.192061			0.124471	0.124471	0.291405

[truncated: 5 more sheets: Table S11, Table S12, Table S13, Table S14, Table S15]
